# Supplementary material for: Transcriptional profiles of valvular interstitial cells cultured on tissue culture polystyrene, on 2D hydrogels, or within 3D hydrogels
Source: Data Brief. 2015 Nov 17;5:959–62. doi: 10.1016/j.dib.2015.11.017 (PMC4669531; doi:10.1016/j.dib.2015.11.017)
Supplement: Supplementary file 1 — Supplementary material [file mmc1.zip]

Archive with 27 entries (24 files):
- Datasets/
- Datasets/2DB.CEL
- __MACOSX/
- __MACOSX/Datasets/
- __MACOSX/Datasets/._2DB.CEL
- Datasets/2DC.CEL
- __MACOSX/Datasets/._2DC.CEL
- Datasets/2DD.CEL
- __MACOSX/Datasets/._2DD.CEL
- Datasets/3DB.CEL
- __MACOSX/Datasets/._3DB.CEL
- Datasets/3DC.CEL
- __MACOSX/Datasets/._3DC.CEL
- Datasets/3DD.CEL
- __MACOSX/Datasets/._3DD.CEL
- Datasets/FB.CEL
- __MACOSX/Datasets/._FB.CEL
- Datasets/FC.CEL
- __MACOSX/Datasets/._FC.CEL
- Datasets/FD.CEL
- __MACOSX/Datasets/._FD.CEL
- Datasets/TCPSB.CEL
- __MACOSX/Datasets/._TCPSB.CEL
- Datasets/TCPSC.CEL
- __MACOSX/Datasets/._TCPSC.CEL
- Datasets/TCPSD.CEL
- __MACOSX/Datasets/._TCPSD.CEL
