# Supplementary material for: Transcriptional profiles of valvular interstitial cells cultured on tissue culture polystyrene, on 2D hydrogels, or within 3D hydrogels
Source: Data Brief. 2015 Nov 17;5:959–62. doi: 10.1016/j.dib.2015.11.017 (PMC4669531; doi:10.1016/j.dib.2015.11.017)
Supplement: Supplementary file 2 — Supplementary material [file mmc2.zip]

Archive with 3 entries (2 files):
- Supplementary Table 1.xlsx
- __MACOSX/
- __MACOSX/._Supplementary Table 1.xlsx
