# Supplementary material for: Transcriptional profiles of valvular interstitial cells cultured on tissue culture polystyrene, on 2D hydrogels, or within 3D hydrogels
Source: Data Brief. 2015 Nov 17;5:959–62. doi: 10.1016/j.dib.2015.11.017 (PMC4669531; doi:10.1016/j.dib.2015.11.017)
Supplement: Supplementary file 2 — Supplementary material [file mmc2.zip › Supplementary Table 1.xlsx]

## Sheet: Sheet1
Transcript Cluster ID	Gene Symbol	Description	2D Hydrogel Bi-weight Avg Signal (log2)	3D Hydrogel Bi-weight Avg Signal (log2)	TCPS Bi-weight Avg Signal (log2)	Freshly Isolated Bi-weight Avg Signal (log2)	FC (2D Hydrogel vs. 3D Hydrogel)	Abs(FC 2D vs. 3D)	ANOVA p-value (2D Hydrogel vs. 3D Hydrogel)	ANOVA p-value (2D Hydrogel vs. Freshly Isolated)	ANOVA p-value (2D Hydrogel vs. TCPS)	ANOVA p-value (3D Hydrogel vs. Freshly Isolated)	ANOVA p-value (3D Hydrogel vs. TCPS)	ANOVA p-value (TCPS vs. Freshly Isolated)	Public Gene IDs	Comment			﻿Probe Set ID	2DB.1.rma-gene-full-Signal	2DC.1.rma-gene-full-Signal	2DD.1.rma-gene-full-Signal	3DB.1.rma-gene-full-Signal	3DC.1.rma-gene-full-Signal	3DD.1.rma-gene-full-Signal	FB.1.rma-gene-full-Signal	FC.1.rma-gene-full-Signal	FD.1.rma-gene-full-Signal	TCPSB.1.rma-gene-full-Signal	TCPSC.1.rma-gene-full-Signal	TCPSD.1.rma-gene-full-Signal
15256591	2015-03-02	membrane-associated ring finger (C3HC4) 2, E3 ubiquitin protein ligase	7.59	7.75	7.83	8	-1.12	1.12	0.297337	0.410411	0.140665	0.714766	0.102325	0.930807	NM_001244915; AY609952; ENSSSCT00000014855				15256591	7.57857	7.59862	7.84005	7.74834	7.75921	7.82274	7.51482	8.03289	7.97791	7.82935	7.83289	7.81781
15266504	2015-03-03	membrane-associated ring finger (C3HC4) 3, E3 ubiquitin protein ligase	7.64	7.15	6.78	8.42	1.41	1.41	0.015025	7.1e-05	0.005901	0.000473	0.470351	0.000266	NM_001244831; ENSSSCT00000015569				15266504	7.63115	7.50002	7.65397	7.14293	7.14961	6.74301	8.43207	8.42309	8.40377	7.11466	6.69317	6.78408
15227616	2015-03-05	membrane-associated ring finger (C3HC4) 5	8.95	8.95	8.92	8.7	1	1	0.864622	0.099236	0.920799	0.053654	0.639737	0.074419	AK235754				15227616	9.0291	8.964	8.79174	8.89533	8.95494	8.97533	8.71595	8.8129	8.48633	8.912	8.86123	8.98633
15245305	2015-03-06	membrane-associated ring finger (C3HC4) 6, E3 ubiquitin protein ligase	9.36	9.32	9.5	10.26	1.03	1.03	0.170071	0.002035	0.020493	0.001852	0.02501	0.003156	ENSSSCT00000018612; NM_001130535; EU754825				15245305	9.35871	9.33312	9.42179	9.31518	9.13209	9.32517	10.4541	10.2763	10.0364	9.50014	9.45456	9.49203
15236246	2015-03-07	membrane-associated ring finger (C3HC4) 7, E3 ubiquitin protein ligase	10.08	10	9.76	9.71	1.05	1.05	0.621264	0.039694	0.130729	0.048629	0.11765	0.236238	AK230965				15236246	10.0882	10.0699	9.83836	9.91511	10.003	10.3094	9.70577	9.80282	9.61932	9.74736	9.77514	9.92213
15227303	2015-03-08	membrane-associated ring finger (C3HC4) 8, E3 ubiquitin protein ligase	7.03	6.87	6.22	6.88	1.12	1.12	0.074831	0.134001	0.003496	0.448585	0.029599	0.010781	AK237800; ENSSSCT00000011387				15227303	7.04211	7.10527	6.9369	6.88181	6.59672	6.85957	6.88721	6.98093	6.7539	6.52885	6.21812	6.22034
15273865	2015-09-01	septin 1	4.03	3.82	3.98	4.65	1.15	1.15	0.947866	0.033513	0.93096	0.067035	0.911515	0.048547	NM_001244989; ENSSSCT00000008548; AY609759				15273865	3.87828	4.0326	4.0194	3.84698	3.79637	4.25493	4.62716	4.18755	4.68291	3.84036	3.95705	4.16227
15238393	2015-09-02	septin 2	9.67	9.83	9.68	9.11	-1.12	1.12	0.795489	0.009221	0.411861	0.012387	0.655448	0.005992	ENSSSCT00000017825; NM_001243793				15238393	9.65979	9.68553	9.95962	9.81255	9.85036	9.52528	8.84051	9.22448	9.12345	9.70562	9.67787	9.65499
15287206	2015-09-03	septin 3	5.68	5.52	5.33	5.47	1.12	1.12	0.682285	0.323761	0.48924	0.192289	0.27856	0.682271	ENSSSCT00000000042; XM_001928669				15287206	5.27433	5.72329	5.64968	5.48932	5.54687	5.84583	5.4233	4.91753	5.52065	5.18162	5.68532	5.31211
15266681	2015-09-08	septin 8	9.07	9.22	8.79	7.89	-1.11	1.11	0.174152	0.001439	0.30003	1.6e-05	0.007118	0.000184	AK390568				15266681	9.16087	8.70863	9.06241	9.30252	9.22867	9.12625	7.87472	7.92558	7.88788	8.77843	8.91809	8.69189
15320950	2015-09-11	septin 11	9.28	8.78	9.97	8.67	1.41	1.41	0.001884	0.004641	0.002646	0.317013	0.000466	0.000824	AK235359				15320950	9.34717	9.27758	9.23522	8.79306	8.63394	8.84993	8.67595	8.76473	8.3872	10.0562	9.9804	9.75338
15268544	2015-09-14	septin 14	2.65	2.67	2.56	2.57	-1.01	1.01	0.857599	0.430882	0.106909	0.651004	0.294473	0.49939	XM_003124451; ENSSSCT00000008498				15268544	2.65657	2.76397	2.6465	2.66202	2.81356	2.54138	2.75289	2.53337	2.57946	2.65155	2.54754	2.48157
15191953	2015-10-01	organic cation transporter 1	4.25	4.46	4.46	4.56	-1.16	1.16	0.08845	0.023314	0.188916	0.188835	0.971069	0.503326	NM_213989; ENSSSCT00000004469; AY238476				15191953	4.24277	4.12034	4.40207	4.3947	4.44971	4.56685	4.60794	4.55007	4.52227	4.29786	4.68461	4.44311
15302971	2015-10-02	POU-domain protein	4.48	4.48	4.72	4.7	-1	1	0.631818	0.243085	0.565005	0.656405	0.9692	0.541346	NM_214040; U00794				15302971	4.49481	4.83226	4.41001	5.18901	4.46573	4.49972	4.70493	4.69473	5.1594	4.4161	4.95711	4.74633
15227377	A1CF	APOBEC1 complementation factor	2.67	2.73	2.74	2.68	-1.04	1.04	0.74458	0.568176	0.32576	0.564515	0.820454	0.202392	AK233684				15227377	2.80977	2.6758	2.674	2.7	3.05844	2.56288	2.68172	2.77102	2.56978	2.73777	2.95433	2.74823
15289482	A2M	alpha-2-macroglobulin	5.15	4.5	6.25	6.13	1.58	1.58	0.069255	0.221041	0.078416	0.013223	0.002141	0.569801	ENSSSCT00000000716; ENSSSCT00000034790; AK398786; AK389449; AK394265				15289482	5.12269	5.9232	4.86224	4.48467	4.61191	4.41025	6.172	6.45953	5.31512	6.28577	6.63263	5.80568
15293793	A2ML1	alpha-2-macroglobulin-like 1	3.35	3.02	3.89	3.55	1.25	1.25	0.339259	0.189525	0.084136	0.003014	0.009989	0.168668	ENSSSCT00000000720; XM_001925338				15293793	3.49022	3.34935	2.87105	3.03657	3.14194	2.87081	3.54556	3.50228	3.55348	3.49359	3.87491	3.97084
15292099	AAAS	achalasia, adrenocortical insufficiency, alacrimia	6.44	6.29	6.42	5.47	1.11	1.11	0.466515	0.009645	0.940134	0.007507	0.139698	0.002975	AK345834				15292099	6.46564	6.14886	6.62906	6.2976	6.40728	6.15622	5.47159	5.20641	5.71744	6.46536	6.3966	6.41576
15230039	AACS		5.91	5.8	5.63	5.08	1.08	1.08	0.129752	0.010651	0.110074	0.016233	0.367247	0.03408	ENSSSCT00000010695				15230039	5.91316	5.94443	5.81295	5.7999	5.84511	5.7385	5.4478	5.05465	4.90366	5.86566	5.64871	5.60784
15316217	AARS2	alanyl-tRNA synthetase 2, mitochondrial	4.42	4.54	4.61	4.64	-1.09	1.09	0.078318	0.043731	0.064326	0.267753	0.283184	0.745277	XM_001929593; ENSSSCT00000001906				15316217	4.24911	4.41142	4.424	4.5324	4.45426	4.53962	4.62614	4.48106	4.64511	4.48133	4.77209	4.60227
15250945	AASS	aminoadipate-semialdehyde synthase	6.77	5.62	7.75	6.74	2.22	2.22	0.00341	0.418358	0.006054	0.006758	0.000454	0.042405	NM_001244900; ENSSSCT00000018087; AK346378				15250945	6.77083	6.76153	6.43429	5.60766	5.41153	5.84208	7.27463	6.73987	6.58918	7.7682	7.32569	7.72477
15208611	AATF	apoptosis antagonizing transcription factor	7.37	7.34	6.99	6.54	1.02	1.02	0.714462	0.003179	0.043763	0.004336	0.042555	0.006768	AK347727				15208611	7.39143	7.12812	7.51334	7.33359	7.6858	7.22516	6.53082	6.45757	6.64596	7.05573	6.84991	6.99991
15205997	AATK	apoptosis-associated tyrosine kinase	3.29	3.46	3.43	3.18	-1.13	1.13	0.197974	0.44298	0.354147	0.092091	0.664214	0.157921	ENSSSCT00000018660; XM_003357943; ENSSSCT00000023391				15205997	3.28223	3.20423	3.40334	3.45695	3.62556	3.30853	3.16351	3.18821	3.33618	3.24041	3.44535	3.52916
15274321	ABAT	4-aminobutyrate aminotransferase	3.63	3.68	3.66	4.14	-1.03	1.03	0.526706	0.006332	0.283709	0.004498	0.482481	0.02047	NM_214263; ENSSSCT00000008668; M84802				15274321	3.63383	3.63084	3.34027	3.48822	3.69398	3.66518	4.12917	4.29777	4.06292	3.65252	3.90298	3.56859
15198129	ABCA1	ATP-binding cassette, sub-family A (ABC1), member 1	7.68	8.9	5.59	8.4	-2.32	2.32	0.116926	0.624587	0.007119	0.016929	0.000429	0.000861	ENSSSCT00000027427				15198129	8.87638	7.6574	7.70938	8.8759	8.72153	9.13093	8.41262	8.38075	8.10099	5.57872	6.10179	5.1157
15237618	ABCA12	ATP-binding cassette, sub-family A (ABC1), member 12	2.58	2.78	2.71	2.82	-1.15	1.15	0.110606	0.056903	0.11231	0.536143	0.440488	0.171975	XM_003133644				15237618	2.58482	2.71749	2.56823	2.79244	2.66882	2.86837	2.80894	2.73916	2.95744	2.75726	2.70591	2.71148
15241170	ABCA12; LOC100738386	ATP-binding cassette, sub-family A (ABC1), member 12; ATP-binding cassette sub-family A member 12-like	2.95	2.81	2.93	2.96	1.1	1.1	0.590676	0.494891	0.492283	0.891078	0.940191	0.906577	ENSSSCT00000017607				15241170	3.2426	2.97608	2.92883	2.78919	3.2253	2.83672	3.03912	2.95538	2.91913	2.88023	3.08037	2.92674
15328573	ABCA2		4.15	3.97	4.19	4.37	1.14	1.14	0.357916	0.040362	0.512877	0.013693	0.229532	0.413873	ENSSSCT00000017019				15328573	3.90218	4.16726	4.13734	4.07106	3.983	3.77425	4.36352	4.38478	4.27187	3.93545	4.1788	4.47178
15274881	ABCA3	ATP-binding cassette, sub-family A (ABC1), member 3	5.11	5.17	5.97	5.16	-1.04	1.04	0.841493	0.838526	0.016427	0.972249	0.022575	0.007718	XM_003124739; ENSSSCT00000008823				15274881	5.45593	4.80786	5.0881	5.15048	4.85133	5.52294	4.96062	5.39335	5.14511	5.77974	5.98897	6.12873
15206516	ABCA6; LOC100620562; LOC100738654	ATP-binding cassette, sub-family A (ABC1), member 6; ATP-binding cassette sub-family A member 6-like	3.24	3.08	3	4.86	1.12	1.12	0.091749	0.002883	0.081097	0.002292	0.804523	0.002242	XM_003131261; ENSSSCT00000018785				15206516	3.24404	3.24263	3.16268	3.06878	3.18197	2.99216	5.27096	4.88014	4.40599	2.98687	3.18305	3.00699
15210776	ABCA6; LOC100738613	ATP-binding cassette, sub-family A (ABC1), member 6; ATP-binding cassette sub-family A member 5-like	4.39	4.74	3.94	5.71	-1.28	1.28	0.17282	0.004026	0.094432	0.025401	0.035515	0.001488	AK346234; ENSSSCT00000033739				15210776	4.46793	4.37622	4.02916	4.35242	4.70902	5.19273	6.44791	5.73528	5.68501	3.92062	4.10132	3.84273
15206534	ABCA9; LOC100738727; LOC100620664	ATP-binding cassette, sub-family A (ABC1), member 9; ATP-binding cassette sub-family A member 9-like	6.21	6.03	5.53	8.59	1.14	1.14	0.53635	0.001052	0.001117	0.00328	0.153756	0.000406	XM_003131258; ENSSSCT00000018786; XR_131350				15206534	6.16324	6.28711	6.20358	6.00269	5.57555	6.51834	8.65665	8.52556	7.85635	5.51113	5.67345	5.42491
15236428	ABCB11	ATP-binding cassette, sub-family B (MDR/TAP), member 11	3.03	3.13	3.05	3.16	-1.07	1.07	0.654235	0.528988	0.965634	0.761715	0.533317	0.429761	ENSSSCT00000017343				15236428	2.98733	3.23762	3.03727	3.11779	3.21804	3.05655	3.16983	3.26633	3.03584	3.04995	3.18464	3.01493
15239757	ABCB11	ATP-binding cassette, sub-family B (MDR/TAP), member 11	3.58	3.7	3.66	3.94	-1.09	1.09	0.871668	0.269382	0.597142	0.222053	0.598367	0.471977	ENSSSCT00000017343				15239757	3.56154	3.85401	3.59558	3.70964	3.75111	3.60322	3.93985	3.64779	3.93862	3.66323	3.65511	3.90526
15331552	ABCB5	ATP-binding cassette, sub-family B (MDR/TAP), member 5	3.01	3.09	3.13	3.2	-1.06	1.06	0.107882	0.014287	0.066034	0.146403	0.638093	0.294032	XM_003130201				15331552	3.0093	2.96605	3.05218	3.08371	3.17709	3.04913	3.26957	3.13364	3.20233	3.05581	3.2017	3.13928
15327349	ABCB5; LOC100738171	ATP-binding cassette, sub-family B (MDR/TAP), member 5; multidrug resistance protein 1-like	2.61	2.51	2.56	2.55	1.07	1.07	0.6133	0.629672	0.996572	0.751842	0.592956	0.480234	ENSSSCT00000016752; XM_003482680				15327349	2.75371	2.48195	2.60405	2.49286	2.80511	2.24679	2.61966	2.54875	2.54243	2.555	2.70976	2.57368
15337264	ABCB7	ATP-binding cassette, sub-family B (MDR/TAP), member 7	8.43	8.15	8.28	7.84	1.21	1.21	0.049419	0.064893	0.40343	0.162029	0.162209	0.09213	AK392427				15337264	8.43304	8.42935	8.25498	8.14706	8.10714	8.2525	8.09219	7.87993	7.30277	8.40844	8.20914	8.26609
15224006	ABCB9	ATP-binding cassette, sub-family B (MDR/TAP), member 9	5.31	5.34	5.05	5.37	-1.02	1.02	0.349166	0.302463	0.807736	0.695781	0.011524	0.036733	ENSSSCT00000022892; AK398553				15224006	5.33277	4.58023	5.2904	5.34457	5.4232	5.23132	5.21476	5.34251	5.60163	4.90354	5.0518	5.0538
15274208	ABCC1	ATP-binding cassette, sub-family C (CFTR/MRP), member 1	7.59	7.31	6.87	7	1.22	1.22	0.791181	0.258085	0.065578	0.142784	0.008931	0.151745	DQ409213; ENSSSCT00000008629				15274208	7.5933	6.93616	7.59147	7.174	7.30198	7.44747	7.27858	6.87192	6.98152	6.86396	6.64386	6.86902
15310033	ABCC10		4.75	5.17	5.22	5.47	-1.34	1.34	0.092253	0.001501	0.00235	0.071796	0.183201	0.207466	ENSSSCT00000001876				15310033	4.7585	4.56266	4.73627	5.18798	5.14897	4.74411	5.50422	5.27373	5.45963	5.39146	5.20196	5.22912
15228016	ABCC2	ATP-binding cassette, sub-family C (CFTR/MRP), member 2	4.11	3.88	4.2	4.2	1.17	1.17	0.026438	0.671859	0.407294	0.266965	0.103247	0.353314	DQ530510				15228016	4.20464	4.10288	4.10745	3.89276	4.02923	3.8611	4.1904	4.20242	3.86354	4.62334	4.19466	4.07066
15212042	ABCC3	ATP-binding cassette, sub-family C (CFTR/MRP), member 3	6.24	6.49	5.54	4.46	-1.19	1.19	0.563261	0.00653	0.074289	0.000841	0.005596	0.014066	ENSSSCT00000019116				15212042	6.76985	5.8021	6.1923	6.57167	6.49689	6.25607	4.82992	4.43181	4.15085	5.56457	5.7045	5.2122
15221881	ABCC5	ATP-binding cassette, sub-family C (CFTR/MRP), member 5	6.57	6.69	6.27	6.89	-1.09	1.09	0.581397	0.023581	0.041527	0.062457	0.035229	0.004466	ENSSSCT00000012894; XM_003132563				15221881	6.44881	6.58451	6.64269	6.46157	6.7059	6.68237	6.7645	7.01959	6.88947	6.2745	6.13593	6.40581
15255473	ABCC8	ATP-binding cassette, sub-family C (CFTR/MRP), member 8	4.07	4.3	4.2	4.41	-1.17	1.17	0.28023	0.165453	0.457247	0.753179	0.469227	0.27033	EU655631; AK348035				15255473	4.05738	4.08411	4.25073	4.08737	4.4122	4.31919	4.41646	4.13316	4.40426	4.11493	4.20978	4.2447
15289109	ABCC9	ATP-binding cassette, sub-family C (CFTR/MRP), member 9	6.41	5.93	4.31	6.37	1.39	1.39	0.13607	0.608735	0.002909	0.103896	0.00763	0.003747	EU655633				15289109	6.86954	6.36477	6.14715	6.23256	5.5439	5.96691	7.25135	6.34069	6.3955	4.72651	4.33374	3.84585
15293479	ABCC9	ATP-binding cassette, sub-family C (CFTR/MRP), member 9	6.7	6.45	4.83	6.47	1.19	1.19	0.260587	0.928292	0.001125	0.363925	0.000863	0.003397	XM_003355545; ENSSSCT00000000614				15293479	7.00774	6.68627	6.41817	6.60918	6.2418	6.47056	7.26436	6.51573	6.42295	5.12934	4.65556	4.79923
15293498	ABCC9	ATP-binding cassette, sub-family C (CFTR/MRP), member 9	5.64	5.5	4.1	6.02	1.11	1.11	0.596997	0.270377	0.000498	0.149397	9.3e-05	0.00149	EU655634; EU655633				15293498	5.62717	5.90968	5.39374	5.7136	5.42736	5.49288	6.44355	5.57999	6.02092	4.09582	4.09884	3.99066
15335511	ABCD1	ATP-binding cassette, sub-family D (ALD), member 1	5.38	5.49	5.34	5.15	-1.08	1.08	0.059672	0.124989	0.800563	0.036403	0.205408	0.262949	ENSSSCT00000033608				15335511	5.42323	5.33775	5.3762	5.49783	5.4209	5.49096	5.37599	5.14737	5.15808	5.32653	5.49171	5.25961
15294380	ABCD2	ATP-binding cassette, sub-family D (ALD), member 2	2.64	2.49	2.57	2.75	1.11	1.11	0.465847	0.63874	0.886285	0.273786	0.096762	0.652759	XM_003126604; ENSSSCT00000000845				15294380	2.33975	2.66655	2.79579	2.49084	2.46634	2.51533	2.96972	2.78925	2.37955	2.54799	2.58083	2.74102
15308279	ABCF1	ATP-binding cassette, sub-family F (GCN20), member 1	8.15	8.24	7.99	7.18	-1.07	1.07	0.650797	0.00183	0.177938	0.000826	0.018928	0.001256	NM_001123069; ENSSSCT00000001462				15308279	8.16336	7.96697	8.28646	8.25228	8.23437	8.08667	6.83836	7.17723	7.17709	7.96203	7.99218	8.00304
15308328	ABCF1	ATP-binding cassette, sub-family F (GCN20), member 1	8.34	8.24	8.14	7.16	1.07	1.07	0.282898	0.000171	0.060706	4.4e-05	0.033646	4.6e-05	NM_001123069; ENSSSCT00000001462				15308328	8.34086	8.21209	8.45749	8.28497	8.24893	8.19603	7.06597	7.24085	7.16293	8.12935	8.14239	8.17709
15314693	ABCF1	ATP-binding cassette, sub-family F (GCN20), member 1	8.1	8.09	7.81	6.88	1.01	1.01	0.498762	0.003153	0.047376	0.002203	0.005348	0.004746	ENSSSCT00000001462; NM_001123069				15314693	8.09493	7.87321	8.1153	8.1912	8.08798	8.01218	6.39508	7.00279	6.87159	7.7884	7.82392	7.80733
15321766	ABCG2; LOC100739395	ATP-binding cassette, sub-family G (WHITE), member 2; ATP-binding cassette sub-family G member 2-like	8.17	7.75	8.46	8.32	1.34	1.34	0.167575	0.21027	0.134064	0.061015	0.0318	0.593695	NM_214010; ENSSSCT00000010090				15321766	7.91947	8.20049	8.34494	7.47995	7.71269	8.12707	9.01474	8.30499	8.32734	8.47918	8.30277	8.44962
15324474	ABCG2; LOC100739395; LOC100739483	ATP-binding cassette, sub-family G (WHITE), member 2; ATP-binding cassette sub-family G member 2-like	7.19	6.82	7.25	7.27	1.29	1.29	0.104912	0.358796	0.334533	0.032037	0.016402	0.791645	NM_214010; ENSSSCT00000010090; ENSSSCT00000032919; ENSSSCT00000036185; ENSSSCT00000032854; ENSSSCT00000035986; ENSSSCT00000035217				15324474	6.92599	7.20857	7.30786	6.59998	6.84717	6.9869	7.50892	7.25395	7.16031	7.24847	7.2458	7.33708
15321760	ABCG2; LOC100739483	ATP-binding cassette, sub-family G (WHITE), member 2; ATP-binding cassette sub-family G member 2-like	5.44	5.1	5.44	5.72	1.26	1.26	0.174121	0.042884	0.726179	0.009834	0.493018	0.066405	NM_214010; ENSSSCT00000036615; ENSSSCT00000036669; ENSSSCT00000035217				15321760	5.19427	5.42283	5.45762	5.08605	5.12107	5.32104	5.70781	5.56795	5.88668	5.44233	5.01239	5.43476
15326186	ABCG4	ATP-binding cassette, sub-family G (WHITE), member 4	4.27	4.46	4.57	4.26	-1.14	1.14	0.447926	0.774669	0.099902	0.351185	0.395811	0.092511	AK392363				15326186	4.28807	4.2468	4.52164	4.45852	4.63621	4.2923	4.51228	4.16744	4.2533	4.46713	4.6618	4.58387
15271702	ABCG5		3.93	3.96	4.13	3.97	-1.02	1.02	0.365976	0.454168	0.252835	0.260313	0.116231	0.929406	ENSSSCT00000009256				15271702	3.90827	3.94206	4.10146	3.96477	3.95354	3.76303	4.47285	3.91776	4.01215	3.984	4.36582	4.11091
15276624	ABCG5	ATP-binding cassette, sub-family G (WHITE), member 5	2.83	2.96	3.07	3.14	-1.09	1.09	0.470703	0.112656	0.020947	0.299731	0.348153	0.545717	EF472591				15276624	2.7751	2.82228	2.95939	2.75157	3.14898	2.96035	3.47168	2.95698	3.11337	3.12942	3.03981	3.06693
15276609	ABCG8	ATP-binding cassette, sub-family G (WHITE), member 8	3.61	3.45	3.86	3.83	1.12	1.12	0.752366	0.481621	0.122853	0.380414	0.07183	0.640844	AK391101				15276609	3.60407	3.62456	3.27045	3.60315	3.43325	3.31939	4.07511	3.21872	3.86011	3.84665	3.61968	4.13765
15276618	ABCG8	ATP-binding cassette, sub-family G (WHITE), member 8	3.38	3.52	3.71	3.55	-1.1	1.1	0.010944	0.193159	0.009797	0.624011	0.069417	0.661696	AK391101				15276618	3.2948	3.40559	3.38221	3.51592	3.57618	3.5172	3.94588	3.39446	3.53414	3.82265	3.71458	3.59004
15310800	ABHD2	abhydrolase domain containing 2	9.53	9.24	9.88	7.94	1.22	1.22	0.10818	0.003617	0.008442	0.005388	0.000355	0.00103	AK238615				15310800	9.50777	9.27768	9.55612	9.22984	9.16107	9.33447	7.9127	8.44877	7.73351	9.87412	9.83984	9.92987
15311892	ABHD4	abhydrolase domain containing 4	8.68	8.67	7.88	7.29	1.01	1.01	0.943343	0.004113	0.013477	0.007819	0.033746	0.026095	AK234100				15311892	8.34424	8.70595	8.85154	8.70101	8.25699	9.00365	7.01322	7.59807	7.27529	7.88377	8.06969	7.8338
15215070	ABHD5	abhydrolase domain containing 5	6.27	6.5	6.02	7.77	-1.17	1.17	0.274399	0.000699	0.116714	5.1e-05	0.000439	1.8e-05	ENSSSCT00000012367; NM_001012407; AY902463				15215070	6.58546	6.24653	6.11205	6.49922	6.54142	6.44787	7.67727	7.8958	7.75609	6.01904	6.08846	5.96776
15218321	ABI3BP; LOC100624376	ABI family, member 3 (NESH) binding protein; target of Nesh-SH3-like	11.13	10.15	9.95	12.09	1.98	1.98	0.023038	0.018353	0.020365	0.000216	0.645672	0.000381	XM_003358836; ENSSSCT00000013085; XM_003358837				15218321	11.0907	11.5956	10.7714	10.404	10.1402	9.90954	12.1955	12.0818	12.0151	9.93569	10.3855	9.79179
15199282	ABL1	c-abl oncogene 1, non-receptor tyrosine kinase	8.33	8.26	8.81	8.78	1.05	1.05	0.654665	0.01672	0.006034	0.012048	0.004506	0.830036	XM_003122245; ENSSSCT00000006275				15199282	8.34613	8.15928	8.42099	8.38107	8.10432	8.27864	8.59559	8.86181	8.78933	8.81325	8.6933	8.80074
15234480	ABLIM1	actin binding LIM protein 1	7.57	7.28	8.44	9.48	1.22	1.22	0.255601	0.004512	0.048397	0.000387	0.001386	0.002306	AK233079; AK239398; AK235329				15234480	7.05975	8.09132	7.56912	7.30764	6.8163	7.25878	9.24494	9.74893	9.4566	8.44532	8.48933	8.32736
15251845	ABP1	amiloride binding protein 1 (amine oxidase (copper-containing))	3.58	3.53	3.48	3.41	1.03	1.03	0.557061	0.836375	0.795625	0.169789	0.800194	0.592169	AK233922; AK400487				15251845	3.14974	3.57523	3.58142	3.63606	3.44462	3.52006	3.29907	3.41448	3.4914	3.25919	3.75649	3.45944
15213138	ABR	active BCR-related	9.76	9.82	9.93	8.97	-1.04	1.04	0.692027	0.001577	0.197415	0.000814	0.2972	0.000143	NM_001253818; ENSSSCT00000019377				15213138	9.7762	9.59395	9.90846	9.92475	9.66675	9.83867	8.78225	8.98893	8.95489	9.92563	9.94684	9.84994
15278303	ABRA	actin-binding Rho activating protein	4.19	4.4	4.63	4.33	-1.16	1.16	0.096326	0.515431	0.05053	0.063994	0.118989	0.059783	ENSSSCT00000006625; NM_001135960; DQ536197				15278303	4.20296	4.36212	3.99228	4.45479	4.40675	4.40043	4.16139	4.34274	4.31164	4.65077	4.60395	5.25409
15255076	ABTB2	ankyrin repeat and BTB (POZ) domain containing 2	5.66	5.92	5.38	7.5	-1.2	1.2	0.248136	0.005594	0.383147	0.01994	0.120274	0.004286	AK233539				15255076	5.66158	5.36555	5.74634	5.89893	5.56077	6.33223	6.7465	7.50845	7.7347	5.35762	5.22431	5.67383
15219252	ACAA1	acetyl-CoA acyltransferase 1	6.8	6.75	6.06	6.14	1.04	1.04	0.491735	0.001337	0.000595	0.015142	0.009055	0.512919	AK350585				15219252	6.93609	6.80058	6.80101	6.51658	6.96071	6.75198	6.14224	6.26156	5.99484	6.17987	5.95317	6.04753
15194025	ACAA2	acetyl-CoA acyltransferase 2	7.83	8.44	7.2	7.97	-1.53	1.53	0.009299	0.484189	0.004236	0.033751	0.001024	0.004661	ENSSSCT00000004982; NM_001167638; AK344871				15194025	7.81158	7.99311	7.83767	8.43156	8.18937	8.44983	7.98445	8.11001	7.79604	7.25823	7.18286	6.86596
15208626	ACACA	acetyl-CoA carboxylase alpha	7.66	7.9	8.34	8.06	-1.18	1.18	0.479412	0.258127	0.016986	0.44318	0.013968	0.203208	NM_001114269; EU168399				15208626	8.03711	7.63691	7.67777	8.05792	7.88245	7.76801	7.7703	8.36529	8.06076	8.23496	8.45535	8.3412
15212538	ACACA	acetyl-CoA carboxylase alpha	7.71	7.8	7.84	7.93	-1.07	1.07	0.584049	0.061659	0.259712	0.185248	0.689186	0.179194	NM_001114269; EU168399; ENSSSCT00000019259				15212538	7.87241	7.69025	7.6026	7.80528	7.61736	7.97521	8.15403	7.92163	7.93525	7.83022	7.95716	7.76278
15230979	ACACB	acetyl-CoA carboxylase beta	4.1	4.29	4.1	4.19	-1.14	1.14	0.365384	0.741781	0.955326	0.496463	0.278508	0.621691	NM_001206399; ENSSSCT00000010889				15230979	4.10179	3.96251	4.23161	4.29521	4.02496	4.38121	4.23491	3.99208	4.18245	4.10797	4.13969	4.03326
15331086	ACAD8	acyl-CoA dehydrogenase family, member 8	6.18	6.31	6.18	6.59	-1.1	1.1	0.731897	0.272645	0.798291	0.309548	0.532423	0.219694	NM_001243574				15331086	6.4512	6.15295	5.94984	6.30131	6.35389	6.08342	6.89678	6.64112	6.08507	6.34571	6.20544	5.82906
15241109	ACADL	acyl-CoA dehydrogenase, long chain	9.16	8.96	8.09	8.19	1.15	1.15	0.384489	0.009885	0.001102	0.010885	0.000465	0.50905	ENSSSCT00000017589; NM_213897; D89478				15241109	9.16494	9.15286	8.86418	8.96581	8.85068	9.03687	8.49377	8.16949	7.95439	8.18786	7.97239	8.09092
15306308	ACADM	acyl-CoA dehydrogenase, C-4 to C-12 straight chain	9.65	9.45	9.36	8.67	1.15	1.15	0.267212	0.004198	0.139193	0.001371	0.182705	0.003479	ENSSSCT00000004179; NM_214039; AK235593				15306308	9.81042	9.67865	9.38204	9.487	9.44041	9.45119	8.87356	8.64688	8.54917	9.47068	9.28726	9.3527
15224848	ACADS	acyl-CoA dehydrogenase, C-2 to C-3 short chain	6.48	6.26	5.71	5.64	1.17	1.17	0.046026	0.002179	0.005528	0.010591	0.034198	0.311294	ENSSSCT00000010866; NM_213898; D89477				15224848	6.49681	6.48336	6.47966	6.38249	6.10437	6.27665	5.63021	5.72131	5.28052	6.02046	5.69019	5.57777
15228951	ACADSB	acyl-CoA dehydrogenase, short/branched chain	7.86	7.84	7.27	7.19	1.02	1.02	0.438471	0.004447	0.005097	0.007175	0.008335	0.958415	AK393616				15228951	7.85882	8.0124	7.70552	7.84064	7.83357	7.59126	7.36303	7.20217	7.18214	7.34788	7.27927	7.13435
15310766	ACAN	aggrecan	5.22	6.07	6.95	8.41	-1.81	1.81	0.038138	0.000173	0.002329	0.000248	0.010328	0.001671	NM_001164652; ENSSSCT00000002052				15310766	5.09208	5.69325	5.22191	6.09661	6.22863	5.76827	8.3836	8.71219	8.23946	6.98135	7.15967	6.66803
15209617	ACAP1	ArfGAP with coiled-coil, ankyrin repeat and PH domains 1	3.51	3.76	4.08	4.16	-1.19	1.19	0.217043	0.032732	0.05313	0.060944	0.130364	0.807346	XM_003358258				15209617	3.30876	3.48026	3.8331	3.7506	3.95606	3.68321	4.17521	3.9375	4.26003	3.86797	4.3056	4.07489
15304064	ACAP3	ArfGAP with coiled-coil, ankyrin repeat and PH domains 3	5.42	5.49	5.62	5.41	-1.05	1.05	0.17942	0.512804	0.014278	0.551894	0.405979	0.175543	ENSSSCT00000003696; XM_003127496				15304064	5.41704	5.3492	5.50503	5.68674	5.48379	5.4919	5.40329	5.41819	5.64257	5.62328	5.59471	5.63173
15201080	ACBD5	acyl-CoA binding domain containing 5	7.09	7.01	7.15	7.27	1.06	1.06	0.95669	0.09524	0.884852	0.378686	0.970912	0.195072	AK352461				15201080	7.22187	7.0948	7.08881	7.03271	6.9405	7.40644	7.35769	7.27414	7.19329	7.16267	6.95143	7.24608
15327327	ACBD7		2.38	2.4	2.43	2.65	-1.02	1.02	0.674384	0.473747	0.826826	0.596106	0.696058	0.482174	ENSSSCT00000016742				15327327	2.34919	2.20746	2.63404	2.41731	2.38453	2.57733	2.65755	2.23945	2.784	2.51158	2.42011	2.35261
15291907	ACCN2	acid-sensing (proton-gated) ion channel 1	4.29	4.95	4.06	3.91	-1.58	1.58	0.031637	0.077842	0.161438	0.001646	0.002553	0.168756	XM_003126129; ENSSSCT00000000232				15291907	4.57086	4.02559	4.28787	4.75093	5.21095	4.93159	3.84475	3.97826	3.91471	3.9215	4.06593	4.05269
15320524	ACCN5	acid-sensing (proton-gated) ion channel family member 5	2.87	2.92	2.81	2.69	-1.03	1.03	0.928839	0.027837	0.621138	0.031131	0.651136	0.433792	XM_003128998; ENSSSCT00000009709				15320524	2.86475	2.81617	2.97564	2.9121	2.93947	2.78594	2.68888	2.65644	2.75309	2.60305	2.79275	3.04285
15262344	ACCSL	1-aminocyclopropane-1-carboxylate synthase homolog (Arabidopsis)(non-functional)-like	3.04	3.15	3.49	3.43	-1.08	1.08	0.807296	0.056244	0.044881	0.137122	0.109897	0.804684	AK395187				15262344	3.04724	2.85161	3.20741	3.1658	3.29701	2.78741	3.5992	3.44974	3.23517	3.63163	3.2607	3.51228
15211009	ACE	angiotensin I converting enzyme (peptidyl-dipeptidase A) 1	4.98	5.02	5.08	5.64	-1.03	1.03	0.432754	0.021567	0.226257	0.010973	0.352046	0.027059	ENSSSCT00000018828; NM_001083941; ENSSSCT00000018829; NM_001033015; EF121312; AB231334; ENSSSCT00000034527; ENSSSCT00000033409; ENSSSCT00000036010; ENSSSCT00000033925				15211009	4.52818	5.10597	4.97854	5.00551	4.93426	5.16432	5.45242	5.62035	5.8578	5.09185	5.31619	5.03938
15335836	ACE2	angiotensin I converting enzyme (peptidyl-dipeptidase A) 2	2.66	2.75	2.71	2.76	-1.07	1.07	0.319496	0.192646	0.657939	0.452115	0.279352	0.188985	NM_001123070; ENSSSCT00000013277; EU518378; ENSSSCT00000034032				15335836	2.66553	2.64909	2.79181	2.8147	2.74887	2.7226	2.74455	2.77337	2.92044	2.716	2.70854	2.74887
15207344	ACLY	ATP citrate lyase	9.3	9.39	8.96	7.12	-1.06	1.06	0.264904	3.1e-05	0.167287	7e-06	0.046048	0.000172	NM_001257276; NM_001105302; ENSSSCT00000018965; EU073662				15207344	9.28424	9.05707	9.33647	9.25497	9.42337	9.38766	7.11234	7.26324	7.12169	8.94412	9.19919	8.77214
15291223	ACO2	aconitase 2, mitochondrial	8.54	8.8	8.21	7.84	-1.19	1.19	0.525904	0.059361	0.177639	0.015763	0.000453	0.111989	ENSSSCT00000000070; NM_213954; J05224				15291223	8.49342	8.25873	9.017	8.65508	8.78925	8.80152	7.20398	7.85355	8.04942	8.2039	8.20805	8.25565
15265960	ACOT12	acyl-CoA thioesterase 12	2.49	2.78	2.77	2.75	-1.23	1.23	0.124988	0.287898	0.220799	0.414144	0.325185	0.937769	ENSSSCT00000015434				15265960	2.51238	2.79035	2.45531	2.78185	2.93319	2.73628	2.83165	2.76736	2.60979	2.77136	2.68182	2.7737
15307859	ACOT13	acyl-CoA thioesterase 13	7.79	7.66	7.05	7.55	1.09	1.09	0.288598	0.04927	0.007658	0.322981	0.030953	0.030417	NM_001244979; AY610069; ENSSSCT00000001189				15307859	7.81047	8.21659	7.75874	7.64729	7.94895	7.40652	7.5549	7.54063	7.31602	7.02747	6.93143	7.2503
15318431	ACOT4	acyl-CoA thioesterase 4	5.4	5.3	4.83	5.2	1.07	1.07	0.532092	0.2237	0.0443	0.239943	0.030073	0.161155	AK232960; AK395043				15318431	5.38761	5.17357	5.63788	5.27457	5.29353	5.35191	4.92626	5.30311	5.21142	5.09038	4.60415	4.81501
15249642	ACOT8	acyl-CoA thioesterase 8	5.87	6.13	5.32	5.25	-1.2	1.2	0.283146	0.055399	0.010098	0.029042	0.006621	0.631481	AK398298; AK398766				15249642	5.87561	5.63723	5.9514	5.76887	6.14647	6.12334	4.82059	5.52071	5.29833	5.23671	5.41914	5.31538
15210524	ACOX1	acyl-CoA oxidase 1, palmitoyl	9.62	9.69	9.48	9.03	-1.05	1.05	0.380555	0.000156	0.041242	8.6e-05	0.010933	1.8e-05	ENSSSCT00000018723; NM_001101028; JQ087329				15210524	9.57059	9.61597	9.71461	9.68261	9.62678	9.7637	9.03402	9.0301	8.99545	9.53063	9.4817	9.48517
15220491	ACOX2	acyl-CoA oxidase 2, branched chain	7.22	7.14	7.11	6.73	1.06	1.06	0.346814	0.041385	0.421144	0.113418	0.685824	0.040752	AK232541				15220491	7.24187	7.38205	6.98867	7.16726	7.1152	6.83883	6.70796	6.94283	6.60258	7.16737	6.98764	7.11658
15254823	ACP2; LOC100626689	acid phosphatase 2, lysosomal; lysosomal acid phosphatase-like	7.3	7.2	7.08	6.76	1.07	1.07	0.410257	0.08807	0.162017	0.115959	0.210916	0.227204	NM_001244740; ENSSSCT00000032745				15254823	7.30783	7.10429	7.4965	7.20942	7.1231	7.24786	6.31342	7.0874	6.80424	7.08922	6.94138	7.18894
15256628	ACP5	acid phosphatase 5, tartrate resistant	3.83	3.88	4.25	3.45	-1.03	1.03	0.508154	0.23824	0.053074	0.054553	0.105143	0.000741	NM_214209; M98553				15256628	3.35939	3.90099	3.79851	4.05632	3.90512	3.57393	3.39509	3.50732	3.4532	4.0355	4.24798	4.24818
15216982	ACPL2	acid phosphatase-like 2	5.9	6.07	5.14	5.61	-1.12	1.12	0.587934	0.640079	0.040077	0.202942	0.003839	0.013592	ENSSSCT00000029559				15216982	6.32195	5.45779	5.90944	6.05999	6.33596	5.80908	5.60754	6.03636	5.60983	5.14108	5.1206	5.1789
15216759	ACPP	acid phosphatase, prostate	2.67	2.85	2.66	2.79	-1.14	1.14	0.07225	0.078236	0.83288	0.550165	0.053199	0.041573	GQ184596; AK344430				15216759	2.65269	2.46795	2.68789	2.70595	2.86534	2.9248	2.79232	2.84003	2.71852	2.53742	2.67243	2.65283
15293979	ACRBP	acrosin binding protein	4.46	4.63	4.68	4.9	-1.12	1.12	0.859934	0.352303	0.637835	0.350401	0.643275	0.476444	D16200; AK239553				15293979	4.44691	4.87303	4.46928	4.71977	4.52313	4.63081	5.38847	4.47393	4.86956	4.87997	4.50349	4.67446
15293990	ACRBP	acrosin binding protein	7.06	7.03	6.83	6.59	1.02	1.02	0.42314	0.031158	0.037478	0.052019	0.1315	0.153889	AK239553				15293990	6.95599	7.08304	7.05516	7.01994	7.03131	6.86963	6.37301	6.82027	6.58345	6.8193	6.75765	6.93111
15330914	ACRV1	acrosomal vesicle protein 1	2.69	2.61	2.52	2.63	1.06	1.06	0.845285	0.938575	0.257363	0.759511	0.126417	0.264683	NM_001195320; ENSSSCT00000016582; GU373674				15330914	2.50174	2.6792	2.70858	2.61308	2.60879	2.71328	2.716	2.51295	2.63901	2.40961	2.52481	2.61067
15263530	ACSBG2	acyl-CoA synthetase bubblegum family member 2	3.28	3.22	3.24	3.26	1.04	1.04	0.193682	0.420446	0.348736	0.290127	0.311028	0.86124	XM_003123108; ENSSSCT00000014783				15263530	3.33631	3.22283	3.28901	3.20052	3.24687	2.96682	3.20377	3.27791	3.25952	3.28112	3.23277	3.21022
15235671	ACSL1	acyl-CoA synthetase long-chain family member 1	7.63	7.28	7.07	6.47	1.27	1.27	0.032936	0.001144	0.007603	0.003531	0.194591	0.00478	NM_001167629; ENSSSCT00000017187				15235671	7.64665	7.72987	7.41525	7.267	7.30378	7.05921	6.4962	6.44614	6.12616	7.14816	7.07959	6.97971
15235707	ACSL1	acyl-CoA synthetase long-chain family member 1	7.8	7.3	7.09	6.83	1.41	1.41	0.052525	0.026911	0.011224	0.137864	0.258584	0.271954	NM_001167629; ENSSSCT00000017187				15235707	7.7949	7.80911	7.48179	7.32096	7.4532	7.10417	7.21445	6.84659	6.41363	7.26433	7.09101	7.04036
15241499	ACSL3	acyl-CoA synthetase long-chain family member 3	9.06	9.07	8.81	8.33	-1.01	1.01	0.350776	0.214859	0.798041	0.056955	0.083016	0.183333	ENSSSCT00000017665; NM_001143698; FJ436389				15241499	9.07769	9.04453	8.57278	8.96502	9.05279	9.26581	8.91066	8.38078	8.27519	8.81463	8.96266	8.77603
15337751	ACSL4	acyl-CoA synthetase long-chain family member 4	10.26	10.84	9.16	9.12	-1.49	1.49	0.071229	0.012079	0.005728	0.00107	0.00012	0.817716	ENSSSCT00000013759; NM_001038694; DQ144454; ENSSSCT00000036106				15337751	10.5129	9.86518	10.2983	10.5565	10.8258	10.8479	9.40891	9.12213	8.82861	9.15434	9.25459	9.07992
15234374	ACSL5	acyl-CoA synthetase long-chain family member 5	8.62	8.53	7.64	6.8	1.06	1.06	0.470329	0.000211	0.00629	9.8e-05	0.006005	0.001139	NM_001195321; ENSSSCT00000029660; GU373682				15234374	8.8731	8.4096	8.60024	8.63321	8.54669	8.30513	6.87071	6.80816	6.71046	7.94142	7.66351	7.60837
15266621	ACSL6	acyl-CoA synthetase long-chain family member 6	3.56	3.52	3.66	3.55	1.02	1.02	0.379712	0.534347	0.289469	0.995653	0.688398	0.782811	AK234561; AK351152				15266621	3.33026	3.56581	3.54962	3.52494	3.5196	3.6681	3.41246	3.52759	3.77057	3.47131	3.69923	3.65181
15246764	ACSS2	acyl-CoA synthetase short-chain family member 2	6.28	6.66	6.46	6.3	-1.3	1.3	0.389042	0.521224	0.760068	0.126325	0.152051	0.585357	ENSSSCT00000007971; NM_001143695; FJ458420				15246764	6.31965	6.77452	6.23069	6.67872	6.85536	6.4074	6.49691	6.3294	6.04976	6.457	6.45631	6.23054
15290741	ACSS3	acyl-CoA synthetase short-chain family member 3	8.33	8.2	6.63	8.56	1.09	1.09	0.765837	0.507744	0.006423	0.286298	0.004775	0.002469	AK233059				15290741	8.37108	8.75232	7.80173	8.54546	8.22081	7.82862	8.9301	8.54189	8.20772	6.57718	6.68013	5.90489
15226203	ACTA1	actin, alpha 1, skeletal muscle	4.52	4.39	6.86	4.4	1.09	1.09	0.590859	0.879257	0.00069	0.506808	0.000506	0.000752	ENSSSCT00000011156; NM_001167795; AK347115				15226203	4.52855	4.50432	4.05631	4.6186	4.40101	4.37105	3.99146	4.41867	4.56691	6.84405	6.87324	7.5926
15233371	ACTA2	actin, alpha 2, smooth muscle, aorta	11.93	10.64	12.98	9.43	2.45	2.45	0.006982	0.001212	0.007511	0.008602	8.1e-05	0.000105	ENSSSCT00000011432; NM_001164650; FJ547477				15233371	11.5278	12.2414	11.9681	10.6106	10.4456	10.9019	8.93493	9.71055	9.4792	13.0633	12.9727	12.8981
15267767	ACTB	actin, beta	12.86	12.79	13.05	12.01	1.05	1.05	0.24605	0.005555	0.031818	0.006916	0.006818	0.002954	AY550069				15267767	12.8589	12.795	12.9453	12.7863	12.7407	12.8516	11.4495	11.9795	12.0375	12.9962	13.0461	13.1353
15187158	ACTC1	actin, alpha, cardiac muscle 1	5.28	3.06	12.01	3.43	4.67	4.67	0.141143	0.200331	0.00176	0.371382	5e-06	3e-06	NM_001170517; ENSSSCT00000005302				15187158	3.2709	6.42608	5.46951	3.07031	3.76404	3.04127	3.35345	3.46704	3.96713	12.2768	11.8719	11.9851
15187163	ACTC1	actin, alpha, cardiac muscle 1	6.03	5.92	10.85	5.01	1.08	1.08	0.136716	0.007634	2.4e-05	0.012895	1.7e-05	3.2e-05	NM_001170517; ENSSSCT00000005302				15187163	6.03208	6.0351	6.30736	5.81362	5.919	6.02763	4.56132	5.05133	5.28872	11.4516	10.8143	10.8891
15217362	ACTL6A	actin-like 6A	8.19	8.17	7.7	6.89	1.02	1.02	0.56775	0.001005	0.015215	0.000675	0.012048	0.008229	AK236402				15217362	8.1799	8.40425	8.10248	8.17418	8.24799	8.07014	6.87455	7.22048	6.90487	7.86009	7.70637	7.53963
15268124	ACTL6B	actin-like 6B	3.77	3.64	3.86	3.79	1.09	1.09	0.162267	0.614933	0.217698	0.21045	0.113371	0.364631	XM_003124370; ENSSSCT00000008410				15268124	3.81875	3.769	3.70479	3.54046	3.63375	3.75601	3.77484	3.67351	4.02138	3.80835	4.41054	3.90497
15298900	ACTL8; LOC100622307	actin-like protein 8-like	3.71	3.86	3.85	3.95	-1.11	1.11	0.724671	0.021678	0.171575	0.164307	0.260261	0.772022	ENSSSCT00000027644; XM_003356167				15298900	3.69941	3.86043	3.71965	3.85369	3.37394	3.86043	4.03274	3.93488	3.95583	3.83242	4.13759	3.85847
15312599	ACTN1	actinin, alpha 1	11.91	11.73	12.61	11.16	1.13	1.13	0.07907	0.005776	0.004218	0.014658	0.000473	0.000694	NM_001243061				15312599	11.9142	11.8977	12.1754	11.726	11.6064	11.8509	10.6854	11.1923	11.1382	12.617	12.4934	12.6025
15260820	ACTN1; LOC100516662; LOC100519531	actinin, alpha 1; alpha-actinin-3-like	6.42	6.46	6.95	5.95	-1.03	1.03	0.727105	0.016436	0.006589	0.024687	0.005084	0.000344	NM_001243061; ENSSSCT00000027004; ENSSSCT00000023830; XM_003122492; ENSSSCT00000014141; ENSSSCT00000014153				15260820	6.27202	6.42192	6.56286	6.47131	6.20456	6.44665	6.12849	5.95891	5.94511	6.84173	6.95951	7.04081
15232085	ACTN2	actinin, alpha 2	2.92	2.89	3.12	3.25	1.02	1.02	0.946787	0.038306	0.027612	0.025284	0.001547	0.225114	NM_001243666; ENSSSCT00000011106				15232085	2.8048	2.93509	2.99995	2.94579	2.89544	2.88576	3.22759	3.11471	3.45802	3.11612	3.08602	3.15535
15234075	ACTR1A	ARP1 actin-related protein 1 homolog A, centractin alpha (yeast)	9.59	9.54	9.57	8.09	1.03	1.03	0.324625	0.000992	0.768852	0.0009	0.233335	0.000441	AK390851; AK352463				15234075	9.56641	9.45922	9.84037	9.52954	9.55845	9.31962	7.85802	8.32896	8.09535	9.64947	9.53705	9.56783
15276204	ACTR2	ARP2 actin-related protein 2 homolog (yeast)	10.43	10.58	10.56	9.54	-1.12	1.12	0.267071	0.001123	0.318231	0.000189	0.637778	0.000121	ENSSSCT00000009152; NM_001134354; AK343717				15276204	10.6388	10.3424	10.4161	10.5742	10.5298	10.6766	9.63786	9.55081	9.40621	10.5607	10.5426	10.6052
15235253	ACTR3	ARP3 actin-related protein 3 homolog (yeast)	11.22	11.06	11.42	10.11	1.11	1.11	0.431936	0.000407	0.074206	0.00013	0.005661	1.8e-05	ENSSSCT00000017110; NM_001134343; AK239820				15235253	11.2958	11.2254	11.0047	11.0181	11.0594	11.1841	10.1663	10.1176	10.01	11.4141	11.3417	11.4329
15247046	ACTR5	ARP5 actin-related protein 5 homolog (yeast)	5.34	5.38	5.12	4.88	-1.02	1.02	0.35908	0.021602	0.084426	0.018638	0.064108	0.179599	XM_001928963; ENSSSCT00000008041				15247046	5.36358	5.34088	5.3236	5.45742	5.32651	5.36913	4.61204	4.90805	5.05966	5.2962	4.96755	5.10701
15239449	ACVR1	activin A receptor, type I	8.43	8.53	8.65	8.58	-1.07	1.07	0.13244	0.173247	0.014961	0.53164	0.090416	0.620586	HQ180176				15239449	8.43983	8.26656	8.41178	8.54006	8.41343	8.61274	8.90954	8.55508	8.42277	8.84182	8.65529	8.64537
15287911	ACVR1B	activin A receptor, type IB	7.03	6.48	7.79	6.58	1.46	1.46	0.116103	0.444146	0.006439	0.263167	0.000947	0.001756	NM_001195322; ENSSSCT00000000252; GU373713				15287911	6.57108	6.99508	7.09045	6.6768	6.50848	6.20482	6.55948	6.97066	6.60175	7.85484	7.80032	7.65994
15239440	ACVR1C	activin A receptor, type IC	2.62	2.78	2.66	2.86	-1.12	1.12	0.264415	0.140114	0.905102	0.360905	0.202726	0.127926	ENSSSCT00000017284; XM_003133418				15239440	2.75909	2.48256	2.61162	2.77911	2.61427	2.93967	3.36809	2.74556	2.87411	2.65501	2.57247	2.65802
15238565	ACVR2A	activin A receptor, type IIA	7.03	6.35	7.02	6.6	1.6	1.6	0.039449	0.995997	0.582009	0.131942	0.000894	0.721282	NM_001204765; HQ180177				15238565	7.01232	7.04819	6.53918	6.35054	6.43569	6.2675	7.39705	6.64781	6.5498	7.03297	7.00384	6.87054
15214884	ACVR2B	activin A receptor, type IIB	5.09	5.06	5	5.14	1.02	1.02	0.290346	0.504859	0.957864	0.475066	0.196354	0.313842	ENSSSCT00000034484; NM_001005350; AY705387; ENSSSCT00000012324				15214884	5.09413	4.72058	5.09154	5.09161	5.42159	5.02837	5.12732	4.94062	5.14652	4.87824	5.0058	5.0448
15287900	ACVRL1	activin A receptor type II-like 1	5.93	5.96	5.68	5.63	-1.02	1.02	0.596916	0.039078	0.029329	0.040167	0.021124	0.624109	ENSSSCT00000000251				15287900	5.95021	5.90847	6.21395	5.85145	5.94833	6.07432	5.48004	5.63318	5.78352	5.74839	5.61794	5.68205
15318592	ACYP1	acylphosphatase 1, erythrocyte (common) type	6.15	5.95	5.59	5.58	1.15	1.15	0.199322	0.065916	0.019922	0.204044	0.093381	0.97615	NM_001190198; NM_001190199; ENSSSCT00000002646				15318592	6.16507	6.13151	5.92472	5.70975	5.94687	6.01524	5.9034	5.56721	5.2803	5.74518	5.37263	5.61302
15331603	AD014	mitochondrial TOMM7	9.19	8.75	8.51	8.05	1.35	1.35	0.04421	0.003419	0.009817	0.009202	0.075747	0.031939	ENSSSCT00000016759; NM_001097467; DQ629143				15331603	9.21631	9.3642	8.94029	8.75462	8.8829	8.62773	8.1927	8.0713	7.71295	8.63758	8.39173	8.50429
15194981	ADAL	adenosine deaminase-like	5.76	5.56	5.88	5.63	1.15	1.15	0.051423	0.566425	0.288194	0.362446	0.067073	0.243918	AK234427; ENSSSCT00000005202				15194981	5.7909	5.72435	5.76764	5.71071	5.54103	5.57035	5.63833	5.87272	5.61271	6.04291	5.89278	5.70893
15185767	ADAM10	ADAM metallopeptidase domain 10	3.08	2.96	3.12	3.24	1.09	1.09	0.368014	0.089111	0.95904	0.053809	0.555604	0.466941	ENSSSCT00000005075; ENSSSCT00000028101				15185767	3.06622	3.21465	3.00225	2.9359	2.83903	3.16083	3.20398	3.24746	3.27655	3.15348	3.37279	2.7867
15194434	ADAM10	ADAM metallopeptidase domain 10	8.74	8.85	8.79	8.87	-1.07	1.07	0.333639	0.515299	0.79745	0.929556	0.254189	0.448654	NM_001130531; EU753851; ENSSSCT00000005076; ENSSSCT00000032619; AK230532; AK235005				15194434	8.95703	8.73073	8.75721	8.8322	8.86327	9.31903	9.40623	8.67826	8.85381	8.80803	8.78599	8.79193
15285294	ADAM15	ADAM metallopeptidase domain 15	6.64	6.59	6.64	7.36	1.04	1.04	0.495133	0.006065	0.548958	0.00116	0.881941	0.001383	AK349770; AK399843				15285294	6.53376	6.62685	6.86162	6.65337	6.55613	6.58391	7.24117	7.34186	7.54514	6.64448	6.64397	6.52792
15272744	ADAM17	ADAM metallopeptidase domain 17	9.25	9.28	8.72	8.9	-1.03	1.03	0.683506	0.04333	0.006161	0.020794	0.001545	0.349131	NM_001099926; ENSSSCT00000009451; EU113218				15272744	9.3749	9.115	9.24736	9.28375	9.20646	9.36217	8.92083	9.03621	8.70396	8.86996	8.71819	8.72581
15277354	ADAM17; LOC100738598	ADAM metallopeptidase domain 17; disintegrin and metalloproteinase domain-containing protein 17-like	8.49	8.36	7.85	8.01	1.09	1.09	0.620852	0.037662	0.007777	0.03229	0.001789	0.677606	NM_001099926; ENSSSCT00000009451; EU113218; ENSSSCT00000009453				15277354	8.49083	8.21226	8.57454	8.36294	8.26432	8.45381	7.99026	8.07471	7.64715	7.90984	7.76011	7.85701
15248084	ADAM18	ADAM metallopeptidase domain 18	2.52	2.48	2.46	2.4	1.03	1.03	0.800077	0.033432	0.027903	0.136459	0.217848	0.302175	XM_003134211; ENSSSCT00000007676				15248084	2.52089	2.56034	2.49169	2.47993	2.66655	2.47953	2.37717	2.46964	2.39832	2.4311	2.45909	2.45976
15243463	ADAM19	ADAM metallopeptidase domain 19	7.01	6.61	8.52	6.24	1.33	1.33	0.045956	0.023606	0.000184	0.214465	6.5e-05	0.000189	XM_003134106; ENSSSCT00000018565				15243463	7.01611	6.70901	7.01299	6.63197	6.32346	6.58339	5.95196	6.25874	6.50432	8.52311	8.40656	8.6315
15235780	ADAM2; LOC100049687	ADAM metallopeptidase domain 2; ADAM3b	2.85	3.02	3.01	2.86	-1.12	1.12	0.949221	0.461685	0.635133	0.176139	0.517182	0.119746	NM_213957; ENSSSCT00000017212; NM_001098595; EF535028				15235780	2.81946	3.29482	2.88417	2.89662	3.02987	3.10466	2.77092	2.98187	2.85281	2.96795	3.27411	3.02702
15239041	ADAM2; LOC100049687	ADAM metallopeptidase domain 2; ADAM3b	2.3	2.54	2.56	2.52	-1.18	1.18	0.767596	0.763345	0.600809	0.952694	0.498748	0.523948	NM_213957; ENSSSCT00000017212; NM_001098595; EF535028				15239041	2.28921	3.27734	2.31698	2.54034	2.49562	2.53902	2.455	2.52621	2.58608	2.53084	2.58151	2.17749
15312698	ADAM21		2.82	2.8	2.71	2.78	1.01	1.01	0.947935	0.794046	0.528906	0.391047	0.091569	0.233775	ENSSSCT00000002584				15312698	2.49198	3.29966	2.76715	3.00908	2.81479	2.78645	2.76607	2.70215	2.88699	2.74802	2.60029	2.71216
15237451	ADAM23	ADAM metallopeptidase domain 23	3.69	3.59	3.65	3.46	1.06	1.06	0.792046	0.032188	0.770288	0.590901	0.909077	0.232216	ENSSSCT00000017564; XM_003133609				15237451	3.69061	3.68015	3.79646	3.21102	3.53495	4.17875	3.36647	3.44589	3.60026	3.6212	3.48668	3.93116
15223300	ADAM28	ADAM metallopeptidase domain 28	4.38	4.07	4.65	4.46	1.24	1.24	0.144083	0.719975	0.899227	0.027626	0.005798	0.528467	AK344392				15223300	4.40606	5.31582	4.35317	4.26626	4.05945	3.9919	4.77799	4.43684	4.47882	4.66115	4.7431	4.54218
15229780	ADAM29	ADAM metallopeptidase domain 29	2.61	2.66	2.6	2.58	-1.04	1.04	0.944408	0.977561	0.637585	0.970295	0.5182	0.615635	XM_001927601; ENSSSCT00000010632				15229780	2.45416	2.75086	2.61005	2.64495	2.47846	2.66839	2.76493	2.4766	2.56268	2.60056	2.7895	2.58919
15285996	ADAM30	ADAM metallopeptidase domain 30	2.93	2.86	3.04	3.09	1.05	1.05	0.494033	0.292049	0.91239	0.068401	0.407291	0.138686	XM_001926562; ENSSSCT00000007354				15285996	2.80689	3.24751	2.91788	3.03237	2.73982	2.84475	3.37628	3.09658	3.09038	3.02074	3.05979	2.8395
15239064	ADAM32	ADAM metallopeptidase domain 32	3.53	4.19	3.72	5.13	-1.58	1.58	0.249817	0.002144	0.377665	0.028143	0.378576	0.003176	ENSSSCT00000017215; XM_003133373				15239064	3.49957	3.64196	3.5315	3.38959	4.24741	4.13706	5.38794	5.17179	4.67355	3.74459	3.49045	3.70578
15248582	ADAM33; LOC100738366	disintegrin and metalloproteinase domain-containing protein 33-like	6.89	6.26	6.86	7.47	1.55	1.55	0.01658	0.016999	0.504361	0.004872	0.01656	0.032932	ENSSSCT00000007817; XM_003483914				15248582	6.89178	6.89201	6.83548	6.5913	6.24785	6.13684	7.11324	7.43634	7.49914	6.86787	7.04189	6.85018
15245611	ADAM3A	ADAM metallopeptidase domain 3A (cyritestin 1)	3.09	2.99	2.84	3.31	1.07	1.07	0.791666	0.075796	0.547237	0.233532	0.863729	0.107029	ENSSSCT00000007677; NM_001097513; EF525544				15245611	2.94316	3.09842	3.08626	2.72618	3.28875	2.96858	3.29226	3.10877	3.32332	2.84579	2.83026	3.19654
15239046	ADAM5	a disintegrin and metallopeptidase domain 5	2.41	2.59	2.32	2.22	-1.13	1.13	0.296413	0.017888	0.088433	0.014625	0.040804	0.326636	ENSSSCT00000026211; AB613817; ENSSSCT00000025294				15239046	2.35012	2.52012	2.40396	2.58147	2.62885	2.38632	2.17912	2.24416	2.22562	2.32303	2.18017	2.31304
15234971	ADAM8	ADAM metallopeptidase domain 8	5.3	5.36	5.4	5.49	-1.04	1.04	0.860638	0.14489	0.774121	0.227353	0.876161	0.376783	ENSSSCT00000036573				15234971	5.33737	5.2767	5.29668	5.35099	5.36619	5.22126	5.4979	5.29516	5.49058	5.17542	5.40425	5.40307
15239087	ADAM-9	cellular disintegrin precursor	10.87	10.92	11.38	10.36	-1.03	1.03	0.363992	0.065994	0.002524	0.04754	0.031508	0.006005	AK394001				15239087	10.9561	10.8772	10.7776	10.9236	10.8504	11.2019	10.75	10.3323	10.1693	11.3678	11.2965	11.4888
15223323	ADAMDEC1	ADAM-like, decysin 1	3.17	3.22	3.1	3.03	-1.04	1.04	0.817323	0.123717	0.100701	0.180341	0.165994	0.998978	AK348204				15223323	3.39886	3.15182	3.18656	3.09975	3.54161	3.20956	2.91972	3.17654	3.01273	2.91373	3.09279	3.10208
15218535	ADAMTS1; LOC100738012	ADAM metallopeptidase with thrombospondin type 1 motif, 1; A disintegrin and metalloproteinase with thrombospondin motifs 1-like	7.03	6.31	8.5	10.31	1.65	1.65	0.167358	0.002207	0.033157	1e-05	8.2e-05	5e-06	NM_001144843; ENSSSCT00000013158; ENSSSCT00000031950				15218535	6.13027	7.73057	7.1115	6.3389	6.28081	5.89532	10.1668	10.3097	10.3156	8.50975	8.49703	8.43263
15243983	ADAMTS12	ADAM metallopeptidase with thrombospondin type 1 motif, 12	6.33	6.36	6.79	6.25	-1.02	1.02	0.707773	0.884253	0.11681	0.494153	0.050668	0.006365	ENSSSCT00000018309				15243983	5.78357	6.65107	6.38135	5.67195	6.32216	6.40449	6.4343	6.25113	6.25313	6.9372	6.69498	6.77582
15226627	ADAMTS14	ADAM metallopeptidase with thrombospondin type 1 motif, 14	4.79	4.92	5.45	5.18	-1.09	1.09	0.259348	0.040721	0.044614	0.063413	0.066799	0.409978	XM_003483493; ENSSSCT00000011243				15226627	4.79843	4.75509	4.96087	4.97602	4.89108	4.91359	5.18827	4.98711	5.26104	5.00739	5.42109	5.4726
15326715	ADAMTS15	ADAM metallopeptidase with thrombospondin type 1 motif, 15	5.27	5.31	5.42	6.33	-1.03	1.03	0.55159	0.000918	0.380659	0.002662	0.248509	0.001936	XM_003130081; ENSSSCT00000016619				15326715	5.1004	5.26901	5.42704	5.29532	4.81951	5.3162	6.31261	6.21662	6.47952	5.20704	5.55868	5.44437
15245371	ADAMTS16	ADAM metallopeptidase with thrombospondin type 1 motif, 16	4.13	4.22	4.35	4.36	-1.07	1.07	0.897378	0.04412	0.041448	0.120809	0.116505	0.969369	XM_003134162; ENSSSCT00000018627				15245371	4.04497	4.23179	4.1164	4.25205	4.1947	3.89566	4.44994	4.25638	4.36656	4.27606	4.46464	4.34183
15259308	ADAMTS19	ADAM metallopeptidase with thrombospondin type 1 motif, 19	6.14	5.93	6.37	7.27	1.16	1.16	0.519832	9.4e-05	0.011816	0.001069	0.070758	0.000381	XM_003123903; ENSSSCT00000015580				15259308	6.10106	6.13635	6.19976	5.93332	5.92052	6.30788	7.35747	7.27961	7.13814	6.36068	6.31919	6.47363
15294481	ADAMTS20	ADAM metallopeptidase with thrombospondin type 1 motif, 20	3.79	3.74	3.93	4.72	1.03	1.03	0.640097	0.010125	0.169503	0.016705	0.603155	0.015674	NM_001257275; JQ065372				15294481	3.92293	3.77536	3.67803	3.73698	4.12423	3.73818	5.44855	4.68734	4.74596	3.91664	3.86315	4.05881
15294503	ADAMTS20	ADAM metallopeptidase with thrombospondin type 1 motif, 20	2.96	2.73	2.82	4.54	1.18	1.18	0.060342	0.001203	0.18235	0.000719	0.126463	0.000698	NM_001257275; JQ065371				15294503	2.80808	2.97079	3.0271	2.76917	2.49704	2.71483	4.55451	4.5251	4.05147	2.86156	2.79431	2.81871
15320806	ADAMTS3	ADAM metallopeptidase with thrombospondin type 1 motif, 3	5.06	4.79	6.63	5.67	1.21	1.21	0.053022	0.004979	0.001563	0.000442	0.000617	0.005672	ENSSSCT00000009799				15320806	4.88281	5.23143	5.06942	4.79165	4.53934	4.78654	5.59117	5.69505	5.67138	6.96173	6.34104	6.61228
15323227	ADAMTS3	ADAM metallopeptidase with thrombospondin type 1 motif, 3	5.23	4.83	7.84	6.56	1.32	1.32	0.137215	0.013753	0.000619	0.000971	2.5e-05	0.003523	ENSSSCT00000009800				15323227	4.81836	5.69155	5.20088	4.82172	4.56991	4.83372	6.92096	6.52547	6.25953	8.19334	7.81555	7.86731
15218543	ADAMTS5		5.82	5.2	4.34	4.44	1.53	1.53	0.306294	0.013738	0.013747	0.007815	0.006011	0.677611	ENSSSCT00000013159				15218543	5.85276	5.02171	5.78936	4.9624	5.43617	5.21032	4.42067	4.48635	4.14264	4.33289	4.35323	4.52753
15244652	ADAMTS6	ADAM metallopeptidase with thrombospondin type 1 motif, 6	7.81	7.61	8.8	8.28	1.15	1.15	0.598038	0.103481	0.00424	0.050448	0.001337	0.091341	XM_003134012; ENSSSCT00000018451				15244652	8.05511	7.8379	7.49111	7.92981	7.49424	7.59945	8.73364	8.24421	8.05203	8.78415	8.91213	8.72821
15310337	ADAMTS7	ADAM metallopeptidase with thrombospondin type 1 motif, 7	6.2	6.33	6.04	5.08	-1.1	1.1	0.114038	0.000496	0.073317	0.000246	0.011154	0.001303	XM_001925226; ENSSSCT00000001974				15310337	6.20137	6.08069	6.3143	6.34366	6.30383	6.51649	5.29778	5.05026	5.0941	6.04125	6.03006	5.83214
15316653	ADAMTSL3	ADAMTS-like 3	7.9	7.56	8.7	7.77	1.27	1.27	0.028293	0.503811	0.009766	0.073937	0.001174	0.006953	ENSSSCT00000002009; XM_003482223				15316653	7.92115	8.22147	7.88066	7.64996	7.31204	7.56858	8.12871	7.74767	7.79172	8.84015	8.72462	8.49973
15310506	ADAMTSL3; LOC100739211	ADAMTS-like protein 3-like	8.47	7.87	9.05	7.92	1.51	1.51	0.006117	0.006584	0.015677	0.575708	0.001766	0.00186	ENSSSCT00000002010; XM_003482224				15310506	8.24997	8.48088	8.45099	8.0251	7.8678	7.86717	7.91674	8.04373	7.92183	9.2509	9.07329	8.77001
15280927	ADAMTSL4	ADAMTS-like 4	6.58	6.9	6.61	8.16	-1.25	1.25	0.057062	0.002225	0.877568	0.003128	0.008954	0.001173	XM_003125799; ENSSSCT00000007287				15280927	6.78505	6.31443	6.60191	6.90639	7.05403	6.90026	7.83418	8.17469	8.46593	6.40254	6.5919	6.63107
15267621	ADAP1	ArfGAP with dual PH domains 1	5.89	5.9	6.24	5.83	-1.01	1.01	0.422136	0.69591	0.020359	0.375784	0.031957	0.048627	NM_214226; U88368				15267621	5.8805	5.66241	5.8929	5.99503	5.9062	5.79042	5.82927	5.46924	5.93586	6.05192	6.23099	6.25642
15272912	ADAP1	ArfGAP with dual PH domains 1	4.5	4.26	4.3	4.11	1.18	1.18	0.895394	0.111945	0.988373	0.082834	0.86539	0.06396	NM_214226; ENSSSCT00000008279; U88368				15272912	4.09972	4.47138	4.55351	4.52655	4.27475	4.25408	3.70343	4.0888	4.13816	4.291	4.51867	4.3076
15212754	ADAP2	ArfGAP with dual PH domains 2	4.57	4.64	4.3	4.69	-1.05	1.05	0.470716	0.654582	0.249616	0.70156	0.037518	0.067027	ENSSSCT00000019305; NM_001195323; GU373706				15212754	4.89761	4.26196	4.55864	4.64732	4.62917	4.94281	4.46741	4.858	4.70548	4.08334	4.44937	4.32639
15280439	ADAR		7.57	7.51	7.2	7.17	1.05	1.05	0.748949	0.174086	0.028244	0.142753	0.024491	0.698335	ENSSSCT00000007168				15280439	7.59082	7.38896	7.68805	7.53	7.47807	7.79554	6.87929	7.57067	7.12473	7.19157	7.21033	6.8882
15222991	ADARB1; LOC100154277; LOC100738427	double-stranded RNA-specific editase 1-like; uncharacterized LOC100738427	6.4	6.26	8.8	8.08	1.1	1.1	0.588742	0.000211	1.3e-05	0.000479	6.8e-05	0.011279	ENSSSCT00000013223; XM_003132788; XM_003483370				15222991	6.39691	6.39716	6.54647	6.24301	6.27048	6.60447	7.92971	8.33299	8.05641	8.78311	8.58249	8.81526
15295717	ADAT1	adenosine deaminase, tRNA-specific 1	4.36	4.15	4.24	4.3	1.16	1.16	0.514811	0.330679	0.289253	0.7278	0.951291	0.618153	AK234162				15295717	4.48459	4.27029	4.35146	4.51675	4.15117	4.14233	4.38305	4.2901	3.92947	4.23338	4.35741	4.24472
15252092	ADCK2	aarF domain containing kinase 2	4.36	4.46	4.46	4.77	-1.07	1.07	0.421576	0.104739	0.219385	0.194563	0.70273	0.250803	ENSSSCT00000028640; AK346644				15252092	4.43711	4.36659	4.26477	4.59912	4.28108	4.47015	5.20307	4.49098	4.72551	4.67116	4.3819	4.45339
15282550	ADCK5	aarF domain containing kinase 5	6.44	6.14	5.97	5.73	1.23	1.23	0.027811	0.00431	0.023725	0.02579	0.497061	0.073267	AK343363; ENSSSCT00000032715				15282550	6.43503	6.23773	6.43864	6.15028	6.00075	6.13387	5.69399	5.74312	5.93622	5.97138	6.16873	5.95967
15251407	ADCY1; LOC100624934	adenylate cyclase type 1-like	4.27	4.24	4.19	4.64	1.02	1.02	0.50491	0.544241	0.97664	0.248693	0.357556	0.499679	ENSSSCT00000018207; XM_003360197				15251407	4.00141	4.26778	4.54176	3.92098	4.22028	4.25554	4.65557	4.03747	4.62279	4.16318	4.2138	4.45075
15253270	ADCY1; LOC100624934	adenylate cyclase type 1-like	3.68	3.46	3.79	3.99	1.16	1.16	0.382065	0.470197	0.277538	0.207074	0.065716	0.922056	ENSSSCT00000018207; XM_003360197				15253270	3.52548	3.67405	3.84918	3.43646	3.73836	3.48414	4.01262	3.5147	3.96023	3.78827	3.75274	3.89539
15279526	ADCY10	adenylate cyclase 10 (soluble)	2.81	2.95	2.88	3.14	-1.1	1.1	0.740194	0.147443	0.925449	0.135475	0.414096	0.080429	NM_001204392; ENSSSCT00000006910				15279526	3.03277	2.8201	2.79405	2.94196	2.84266	2.95101	2.91629	3.22641	3.15012	2.87893	2.83431	2.91014
15243675	ADCY2	adenylate cyclase 2 (brain)	3.94	3.9	4.87	5.76	1.03	1.03	0.82226	0.00046	0.009267	0.000499	0.010306	0.02298	XM_003134153; ENSSSCT00000018619				15243675	3.7824	3.99169	3.94254	3.89282	4.05784	3.83242	6.00622	5.44576	5.78144	5.14504	4.49437	4.90129
15311620	ADCY4	adenylate cyclase 4	4.26	4.2	4.37	4.52	1.04	1.04	0.152001	0.254244	0.946435	0.038567	0.14473	0.188671	XM_001927556; ENSSSCT00000002224				15311620	4.27586	4.24309	4.54816	4.16892	3.80867	4.22709	4.3899	4.53336	4.60476	4.4649	4.38366	4.19148
15217931	ADCY5	adenylate cyclase 5	3.55	3.53	4.2	3.41	1.02	1.02	0.824766	0.968699	0.030222	0.872178	0.026208	0.05088	ENSSSCT00000029344; XM_003132631				15217931	3.43265	3.66276	3.55878	3.53262	3.62431	3.4364	3.40882	3.41097	3.85476	4.15853	3.95129	4.62889
15291708	ADCY6	adenylate cyclase 6	7.09	7.43	8.08	6.6	-1.26	1.26	0.028276	0.001385	0.000418	0.000312	0.001681	4.1e-05	ENSSSCT00000000184; XM_003481563				15291708	7.08218	7.1044	7.27291	7.42002	7.34789	7.55604	6.6006	6.60565	6.46763	8.24272	8.02545	8.07578
15272366	ADCY8	adenylate cyclase 8 (brain)	5.6	6.02	5.81	6.23	-1.33	1.33	0.054281	0.006828	0.049758	0.064818	0.289401	0.013791	XM_003125330; ENSSSCT00000009387				15272366	5.52323	5.76039	5.59133	6.01567	5.75903	6.08624	6.59996	6.24828	6.21402	5.80696	5.81018	5.87177
15269330	ADCY9	adenylate cyclase 9	5.57	5.81	5.97	6.11	-1.18	1.18	0.209927	0.025512	0.094547	0.26394	0.948755	0.127549	XM_003354632				15269330	5.86507	5.58924	5.52552	5.84214	5.73861	6.29536	6.0806	6.13682	6.49407	6.05966	5.79295	5.98482
15274485	ADCY9		6.5	6.68	6.69	6.67	-1.13	1.13	0.058639	0.080132	0.052752	0.50386	0.959002	0.505336	ENSSSCT00000008713				15274485	6.51829	6.15612	6.47503	6.67646	6.77477	6.64681	6.628	6.70665	7.08603	6.68687	6.66729	6.75147
15305956	ADCYAP1	adenylate cyclase activating polypeptide 1 (pituitary)	3.75	3.77	3.34	3.65	-1.01	1.01	0.419906	0.951956	0.521694	0.493593	0.222836	0.502471	ENSSSCT00000004097; NM_001001544				15305956	3.41782	3.77501	3.72678	3.77202	3.69075	3.76648	3.64084	3.44692	3.86344	3.38282	3.82881	3.28392
15253045	ADCYAP1R1	adenylate cyclase activating polypeptide 1 (pituitary) receptor type I	3.52	3.66	3.8	4.04	-1.11	1.11	0.33302	0.028464	0.066833	0.141294	0.691066	0.149537	ENSSSCT00000018151; NM_001199808; HM135388; ENSSSCT00000030340				15253045	3.44437	3.57915	3.5191	3.44214	3.65605	3.8934	4.25244	4.06492	3.75036	3.57574	3.80477	3.80477
15319702	ADD1	adducin 1 (alpha)	8.95	8.91	8.96	9.25	1.03	1.03	0.8633	0.024463	0.808075	0.040596	0.99198	0.02961	XM_003128818; ENSSSCT00000009510				15319702	8.94849	8.8707	8.9424	9.02759	8.77596	8.91567	9.42631	9.23718	9.10826	8.95438	8.96143	8.80054
15228404	ADD3	adducin 3 (gamma)	10.7	10.58	10.3	10.81	1.08	1.08	0.788598	0.085934	0.002388	0.24281	0.032447	9.5e-05	AK238010; AK390098; AK390550				15228404	10.7742	10.6036	10.7077	10.5917	10.5163	10.8745	10.8065	10.8336	10.7929	10.2446	10.2966	10.3498
15321691	ADH4	alcohol dehydrogenase 4 (class II), pi polypeptide	2.79	2.55	2.57	2.52	1.18	1.18	0.646919	0.032734	0.151196	0.535718	0.704141	0.664133	ENSSSCT00000027188				15321691	2.83282	2.79132	2.66114	2.55361	3.02676	2.42192	2.62841	2.5164	2.473	2.7453	2.5555	2.45352
15321699	ADH5	alcohol dehydrogenase 5 (class III), chi polypeptide	8.42	8.11	7.5	7.34	1.24	1.24	0.226168	0.004457	0.022519	0.002576	0.026426	0.159168	NM_001244833; ENSSSCT00000010058				15321699	8.45135	8.39081	8.04809	8.12027	8.16591	8.04493	7.49986	7.36209	7.11875	7.90025	7.4825	7.50664
15200373	ADIPOR1	adiponectin receptor 1	7.99	7.88	7.87	7.15	1.08	1.08	0.642504	0.004266	0.56985	0.005436	0.941054	0.004856	ENSSSCT00000011962; NM_001007193; AK235133				15200373	8.03669	7.79615	7.98588	7.86256	7.77571	8.02494	6.93335	7.32765	7.17163	7.86262	7.78235	7.99561
15289924	ADIPOR2	adiponectin receptor 2	7.97	7.89	7.94	8.04	1.05	1.05	0.23607	0.565547	0.154896	0.338566	0.717825	0.38146	NM_001007192; ENSSSCT00000000821; AY606803				15289924	7.96907	7.99968	7.9656	7.99717	7.88996	7.89344	8.21629	8.02328	7.87916	7.93697	7.91468	7.97463
15294278	ADIPOR2	adiponectin receptor 2	8.99	8.85	8.94	9.06	1.1	1.1	0.100712	0.76163	0.254904	0.349466	0.309175	0.564905	NM_001007192; ENSSSCT00000000821; AY606803				15294278	9.02078	8.95444	8.99052	8.86315	8.72916	8.94847	9.33594	9.07969	8.72399	8.94777	8.86228	8.98876
15262996	ADM	adrenomedullin	6.99	6.17	6.37	6.68	1.76	1.76	0.038947	0.675116	0.158296	0.094734	0.284167	0.191698	NM_214107; ENSSSCT00000014648; D14875				15262996	6.37601	6.96541	7.00862	6.17096	6.19188	6.12694	6.48841	7.70492	6.73093	6.40472	6.06767	6.5691
15295370	ADM2	adrenomedullin 2	5.01	4.89	5.25	4.4	1.09	1.09	0.213164	0.011809	0.367143	0.001206	0.032471	0.002813	NM_001206384; ENSSSCT00000022401				15295370	5.37368	4.99843	4.87442	4.89585	4.78067	4.88442	4.3899	4.33159	4.47504	5.09712	5.52935	5.22205
15297708	ADM5	adrenomedullin 5 homolog (pig)	4.1	4.01	4.16	4.58	1.06	1.06	0.497601	0.029932	0.681501	0.041455	0.400815	0.060493	ENSSSCT00000003545; NM_001099939; AB287333				15297708	4.10006	3.99567	4.19238	4.20223	4.04224	3.66702	4.87146	4.54638	4.38776	4.1865	4.30178	3.95464
15249832	ADNP	activity-dependent neuroprotector homeobox	8.77	8.79	8.9	9.23	-1.01	1.01	0.893056	0.006283	0.068706	0.041512	0.371005	0.014519	NM_001123071; ENSSSCT00000034395; ENSSSCT00000008178; ENSSSCT00000032857				15249832	8.86955	8.68974	8.76234	8.78312	8.58514	9.01074	9.07982	9.28673	9.23725	8.88382	8.97385	8.90189
15191538	ADNP2	ADNP homeobox 2	7.05	7.04	7.26	7.46	1.01	1.01	0.897553	0.109707	0.014977	0.146873	0.124643	0.51824	XM_003122295; ENSSSCT00000006350				15191538	7.06063	7.01687	7.05156	6.76163	7.06739	7.24203	7.15536	7.89102	7.41121	7.46092	7.24626	7.27054
15225513	ADORA2A	adenosine A2a receptor	6.38	5.99	5.9	6.42	1.31	1.31	0.016548	0.318041	0.012012	0.089561	0.904567	0.080906	AY686733				15225513	6.38749	6.68692	6.36334	5.95706	6.01681	5.6612	6.40681	6.43396	5.99538	5.74173	6.0298	5.91649
15286308	ADORA3	adenosine A3 receptor	3.07	2.9	3.01	3.4	1.13	1.13	0.03818	0.354577	0.468841	0.074319	0.184937	0.218146	NM_001243436; ENSSSCT00000007435				15286308	3.06614	3.18758	2.98077	2.90662	2.90245	2.82148	3.39057	2.94442	3.41519	2.86666	3.0217	3.11875
15286315	ADORA3	adenosine A3 receptor	3.42	3.48	3.71	4.48	-1.04	1.04	0.640784	0.007105	0.071497	0.006182	0.057046	0.022513	ENSSSCT00000007436; NM_001243435				15286315	3.4001	3.647	3.24019	3.46881	3.4102	3.60795	5.13326	4.49916	4.45242	3.71261	3.70693	4.02595
15222371	ADPRH	ADP-ribosylarginine hydrolase	5.75	5.83	5.89	5.15	-1.06	1.06	0.381066	0.0119	0.27818	0.003201	0.671654	0.00426	ENSSSCT00000013018; NM_001244347				15222371	5.76499	5.53857	5.85046	5.93749	5.71546	5.8345	5.14016	5.3353	5.06748	6.02111	5.71633	5.89984
15229593	ADRA1A	adrenoceptor alpha 1A	2.98	3.24	2.86	3.36	-1.19	1.19	0.496854	0.070685	0.892616	0.393967	0.500186	0.110835	NM_001123072				15229593	2.89189	3.08292	2.97033	2.81324	3.22757	3.24317	3.36754	3.06166	3.34706	2.86201	2.85731	3.1746
15245072	ADRA1B	adrenoceptor alpha 1B	3.7	3.79	3.82	4.36	-1.07	1.07	0.950958	0.031711	0.954718	0.014506	0.916813	0.088245	XM_003134101; ENSSSCT00000018554				15245072	3.64382	4.04952	3.72061	3.79154	3.93594	3.65739	4.45201	4.36921	4.12758	3.47413	4.16411	3.81828
15246230	ADRA1D	adrenoceptor alpha 1D	4.76	4.65	4.7	4.89	1.08	1.08	0.713767	0.34806	0.770654	0.862481	0.560131	0.103962	NM_001123073; ENSSSCT00000007811				15246230	4.98244	4.5494	4.7597	4.673	5.27657	4.62956	4.9387	4.8695	4.88717	4.68064	4.87714	4.59277
15228494	ADRA2A	adrenoceptor alpha 2A	5.9	5.66	5.53	7.23	1.18	1.18	0.826078	0.00126	0.071192	0.010312	0.153189	0.000841	NM_214400; ENSSSCT00000011625				15228494	5.6433	5.92152	6.03888	5.72171	5.60189	6.49327	7.19919	7.26091	7.65865	5.55972	5.50578	5.02359
15270154	ADRA2B	adrenoceptor alpha 2B	4.29	4.5	4.64	4.24	-1.15	1.15	0.764539	0.778391	0.031001	0.661978	0.181539	0.070952	NM_001037148; ENSSSCT00000008898; DQ182110				15270154	4.38935	4.29549	4.19808	4.50748	4.0384	4.49465	4.49013	4.04697	4.21911	4.7832	4.47778	4.64076
15228594	ADRB1	adrenoceptor beta 1	5.49	5.69	5.83	5.67	-1.15	1.15	0.211072	0.136364	0.083688	0.483835	0.250115	0.764691	ENSSSCT00000011646; NM_001123074				15228594	5.51092	5.11932	5.64004	5.7938	5.54249	5.7061	5.6712	5.66898	6.02339	5.69434	5.99674	5.81377
15260023	ADRB2	adrenoceptor beta 2, surface	2.88	3	3.46	6.64	-1.08	1.08	0.689251	9.3e-05	0.009469	6.3e-05	0.000996	0.000105	NM_001128436; ENSSSCT00000030314; AK237368				15260023	2.87925	2.79738	3.16599	3.09092	2.92313	2.98598	6.68992	6.07226	6.58755	3.46058	3.4562	3.54263
15235850	ADRB3	adrenoceptor beta 3	3.86	4.02	4.42	4.14	-1.12	1.12	0.312989	0.099055	0.004697	0.23264	0.043857	0.873041	NM_001099927; ENSSSCT00000017229				15235850	3.77026	3.85196	3.96289	4.1895	4.04379	3.79483	4.84125	4.14443	4.13898	4.2736	4.42712	4.54989
15253798	ADRBK1	adrenergic, beta, receptor kinase 1	7.15	7.28	7.25	7.08	-1.1	1.1	0.354147	0.758429	0.485148	0.270533	0.114265	0.352882	NM_001244878; ENSSSCT00000014121				15253798	7.13824	6.93179	7.37475	7.28019	7.25873	7.31065	6.805	7.09044	7.34913	7.25093	7.26165	7.22806
15260765	ADRBK1	adrenergic, beta, receptor kinase 1	6.18	6.38	6.19	5.85	-1.15	1.15	0.027581	0.301454	0.539286	0.127404	0.033869	0.248336	NM_001244878; ENSSSCT00000014121				15260765	6.16941	5.91994	6.18604	6.37764	6.37783	6.52205	4.6311	6.14944	5.82487	6.20054	6.25854	6.03546
15225033	ADRBK2	adrenergic, beta, receptor kinase 2	6.75	6.67	6.6	6.35	1.06	1.06	0.159465	0.02821	0.130826	0.031336	0.711648	0.035237	AK232007				15225033	6.76813	7.21322	6.73203	6.5363	6.65717	6.68476	6.35661	6.42785	6.14025	6.59562	6.67038	6.54216
15291303	ADSL	adenylosuccinate lyase	7.97	7.91	7.93	7.06	1.05	1.05	0.241475	0.001234	0.485173	0.000827	0.296725	0.000406	ENSSSCT00000000083; NM_001130733; AK231893				15291303	7.97557	8.21101	7.91033	7.91514	7.95976	7.7937	7.17549	7.07924	6.90935	8.01633	7.92085	7.93869
15202004	ADSS	adenylosuccinate synthase	8.03	8.21	8.01	7.71	-1.13	1.13	0.622708	0.196357	0.697249	0.077197	0.145693	0.16586	ENSSSCT00000011896; NM_001097508; DQ463129				15202004	8.43987	8.00428	7.85126	8.03647	8.20749	8.37292	7.995	7.75155	7.33093	8.07652	7.98767	8.00742
15253334	AEBP1	AE binding protein 1	9.16	9.21	9.67	10.06	-1.04	1.04	0.84287	0.028482	0.000838	0.037738	0.008558	0.346179	DQ464431				15253334	9.16081	9.1513	9.22099	9.3142	9.0438	9.22753	9.4574	10.029	10.0951	9.70149	9.66676	9.54859
15322298	AFAP1	actin filament associated protein 1	7.17	6.87	7.32	6.83	1.22	1.22	0.005407	0.041793	0.362092	0.755649	0.005088	0.025514	NM_001253821; AK348258				15322298	7.17965	7.15135	7.34071	6.87576	6.91494	6.82848	6.63781	6.81304	7.04716	7.31465	7.19497	7.46093
15260046	AFAP1L1	actin filament associated protein 1-like 1	4.79	4.77	4.89	4.48	1.01	1.01	0.348961	0.10062	0.837012	0.116561	0.169877	0.041267	NM_001244817; AK350354; ENSSSCT00000015776				15260046	5.2006	4.7994	4.77195	4.84805	4.75915	4.70468	4.75221	4.49154	4.47545	4.79666	4.99843	4.87782
15234462	AFAP1L2		4.45	4.57	4.74	5.73	-1.09	1.09	0.969234	0.009998	0.320709	0.004435	0.198075	0.013604	ENSSSCT00000011649				15234462	4.41351	4.19642	4.81529	4.59572	4.24779	4.55561	5.69552	5.79151	5.2726	4.48574	4.77126	4.92207
15335265	AFF2	AF4/FMR2 family, member 2	3.93	3.76	3.88	3.53	1.13	1.13	0.19363	0.05397	0.972032	0.116614	0.18234	0.050462	ENSSSCT00000013917				15335265	3.74333	4.07276	3.94449	3.69821	3.75269	3.82767	3.73885	3.43811	3.51797	3.79106	4.08803	3.86685
15270357	AFF3	AF4/FMR2 family, member 3	3.43	3.64	3.59	4.45	-1.16	1.16	0.032977	0.000366	0.06681	0.001845	0.55594	0.001333	AK237657				15270357	3.27784	3.43428	3.418	3.5256	3.64577	3.75672	4.46358	4.43245	4.22694	3.46001	3.60278	3.68496
15270364	AFF3	AF4/FMR2 family, member 3	3.85	3.93	4.25	4.69	-1.06	1.06	0.400262	0.001243	0.005972	0.003274	0.0308	0.014379	XM_003124901; ENSSSCT00000008956				15270364	3.85333	3.93184	3.75279	4.07658	3.91932	3.8068	4.70351	4.50474	4.80028	4.25778	4.14592	4.33224
15266703	AFF4; LOC100737398	AF4/FMR2 family, member 4; AF4/FMR2 family member 4-like	9.74	9.82	10.2	10.94	-1.05	1.05	0.106601	1.8e-05	0.000688	0.000374	0.029789	2.7e-05	XM_003123929; ENSSSCT00000015614; ENSSSCT00000025744; XM_003480904				15266703	9.74726	9.59456	9.73615	9.82124	9.81352	10.0942	10.945	10.9311	10.995	10.1942	10.2072	10.283
15267213	AFGF	acidic fibroblast growth factor	4.52	4.78	4.88	4.96	-1.2	1.2	0.217129	0.155138	0.197572	0.494958	0.937491	0.474015	X60317				15267213	4.56527	4.05961	4.86089	4.78531	4.78081	4.99109	4.96269	5.18024	4.74003	4.88143	4.80673	4.8876
15320818	AFM	afamin	2.74	2.8	2.75	2.63	-1.04	1.04	0.752715	0.76491	0.625041	0.997458	0.992697	0.989988	AK346000				15320818	2.86442	2.67157	2.73148	2.81948	2.55863	2.78808	2.90082	2.61272	2.6514	2.67265	2.74945	2.7466
15320811	AFP; LOC100739773	alpha-fetoprotein; alpha-fetoprotein-like	2.34	2.41	2.34	2.31	-1.05	1.05	0.870471	0.856105	0.994289	0.638432	0.758036	0.803507	NM_214317; AF517770; ENSSSCT00000009803				15320811	2.33573	2.29064	2.48905	2.40419	2.40683	2.33784	2.32473	2.30028	2.44676	2.34329	2.34499	2.42562
15238894	AGA	aspartylglucosaminidase	7.14	7.26	7.42	8.02	-1.09	1.09	0.749937	0.016352	0.507063	9.8e-05	0.009969	0.000129	AY610020; AK234888				15238894	7.16589	7.64207	7.05203	7.26352	7.15046	7.25712	8.01764	8.08277	7.96029	7.45895	7.4122	7.38615
15288504	AGAP2	ArfGAP with GTPase domain, ankyrin repeat and PH domain 2	4.56	4.64	4.95	5.08	-1.06	1.06	0.61718	0.049172	0.13493	0.021027	0.118096	0.141323	ENSSSCT00000000486				15288504	4.41331	4.54479	4.93893	4.62643	4.91075	4.65519	5.07827	5.03209	5.1315	4.84296	4.94453	5.06641
15250609	AGBL3	ATP/GTP binding protein-like 3	4.93	4.97	6.18	5.78	-1.03	1.03	0.96774	0.021082	0.005455	0.004388	0.00105	0.09825	XM_003484016				15250609	4.89253	5.29669	4.68881	5.04683	4.88903	4.96595	5.99925	5.54213	5.79438	6.17339	5.95677	6.427
15277015	AGBL5; LOC100523841	cytosolic carboxypeptidase-like protein 5-like	6.08	6.4	5.77	5.17	-1.24	1.24	0.090316	0.010958	0.038214	0.005223	0.010624	0.02908	ENSSSCT00000023134; ENSSSCT00000009363; AK236425; XR_135174				15277015	6.09997	5.90471	6.18628	6.3685	6.20824	6.66469	4.89864	5.13486	5.51085	5.73718	5.76733	5.85731
15315049	AGER	advanced glycosylation end product-specific receptor	5.44	5.56	5.7	5.83	-1.09	1.09	0.351776	0.014875	0.052096	0.041265	0.15125	0.480072	NM_001123218; ENSSSCT00000001586; GU164706; ENSSSCT00000036215; ENSSSCT00000034233; ENSSSCT00000001589; ENSSSCT00000035416; ENSSSCT00000034574				15315049	5.4529	5.56452	5.28385	5.68344	5.57055	5.40805	5.81988	5.76901	5.97724	5.64981	5.94885	5.70873
15258481	AGGF1	angiogenic factor with G patch and FHA domains 1	8.12	8.05	8.09	7.69	1.05	1.05	0.738006	0.118036	0.8773	0.057039	0.216967	0.038048	XM_003123715; ENSSSCT00000015395				15258481	8.35368	8.15803	7.77397	8.04685	8.00023	8.0545	7.86273	7.71881	7.38332	8.24149	8.09	8.04326
15252074	AGK	acylglycerol kinase	6.75	6.53	6.47	6.09	1.16	1.16	0.001134	0.000185	0.00753	0.000942	0.153536	0.01563	NM_001143699; FJ436384				15252074	6.78365	6.74299	6.72712	6.53668	6.56711	6.49829	6.16278	6.1008	6.00176	6.49929	6.28503	6.45673
15286684	AGL	amylo-alpha-1, 6-glucosidase, 4-alpha-glucanotransferase	8.52	8.73	8.12	8.45	-1.16	1.16	0.163793	0.731608	0.005273	0.271142	0.015357	0.257903	AK233688				15286684	8.64272	8.52132	8.51269	8.7495	8.63452	9.20008	8.92846	8.4328	8.02282	8.20845	7.96827	8.13466
15315040	AGPAT1	1-acylglycerol-3-phosphate O-acyltransferase 1 (lysophosphatidic acid acyltransferase, alpha)	8.32	7.92	8.23	7.68	1.32	1.32	0.014933	0.000404	0.233506	0.025919	0.017957	5.7e-05	ENSSSCT00000001583; NM_001033008; DQ073447; EU282358; AB527059; ENSSSCT00000033020; AK238366; ENSSSCT00000035347; ENSSSCT00000033826; ENSSSCT00000035535; ENSSSCT00000036330				15315040	8.30996	8.25184	8.44183	8.08901	7.8233	7.90473	7.67867	7.59459	7.6787	8.23824	8.22858	8.28801
15199639	AGPAT2	1-acylglycerol-3-phosphate O-acyltransferase 2 (lysophosphatidic acid acyltransferase, beta)	8.05	8.11	7.98	7.23	-1.04	1.04	0.390136	0.000592	0.175017	0.00041	0.037579	0.000398	NM_001130534; ENSSSCT00000006407; EU780066				15199639	7.95943	8.05535	8.13298	8.20518	8.10301	8.04029	7.13373	7.21377	7.3576	7.97494	7.93899	7.97825
15183222	AGPAT4	1-acylglycerol-3-phosphate O-acyltransferase 4 (lysophosphatidic acid acyltransferase, delta)	7.04	6.96	7.06	7.13	1.06	1.06	0.234213	0.801919	0.657632	0.270906	0.267305	0.663447	ENSSSCT00000004461; NM_001143697; FJ439667				15183222	7.19162	7.02025	7.04923	6.95302	7.0649	6.5499	7.13816	7.37546	6.87193	7.05296	7.02352	7.10191
15238829	AGPAT5	1-acylglycerol-3-phosphate O-acyltransferase 5 (lysophosphatidic acid acyltransferase, epsilon)	6.96	6.42	6.62	6.58	1.46	1.46	0.186989	0.404701	0.224709	0.557519	0.877009	0.656761	NM_001143701; ENSSSCT00000017156; FJ439668				15238829	7.16296	6.99272	6.67975	6.398	6.44511	6.93315	7.07106	6.56426	6.59533	6.93432	6.35943	6.60069
15248113	AGPAT6	1-acylglycerol-3-phosphate O-acyltransferase 6 (lysophosphatidic acid acyltransferase, zeta)	7.42	7.34	7.61	7.31	1.05	1.05	0.952256	0.077739	0.067482	0.205921	0.105721	0.016819	ENSSSCT00000007682; NM_001145019; FJ588002; ENSSSCT00000007688				15248113	7.42586	7.32882	7.46933	7.55337	7.35459	7.33166	7.3269	7.3074	7.28118	7.80412	7.52214	7.59889
15248128	AGPAT6	1-acylglycerol-3-phosphate O-acyltransferase 6 (lysophosphatidic acid acyltransferase, zeta)	7.18	7.18	7.37	7.12	1	1	0.612427	0.147276	0.256654	0.133897	0.418451	0.10107	NM_001145019; ENSSSCT00000007682; FJ588001; ENSSSCT00000007688				15248128	7.18122	7.1436	7.29985	7.39604	7.19725	7.17152	7.1134	7.15168	7.08654	7.61606	7.1914	7.34403
15324604	AGPAT9	1-acylglycerol-3-phosphate O-acyltransferase 9	6.05	6.08	6.3	8.19	-1.02	1.02	0.575429	6e-05	0.133866	6.4e-05	0.171938	0.000257	XM_003129347; ENSSSCT00000010112				15324604	6.09313	6.00763	6.04151	6.0171	6.08356	6.1093	8.16563	8.46093	8.05611	6.40357	6.04631	6.3109
15316486	AGPHD1	aminoglycoside phosphotransferase domain containing 1	6.27	6.41	5.58	5.5	-1.09	1.09	0.492332	0.012532	0.003704	0.008247	0.002779	0.999616	NM_001243547; ENSSSCT00000001961; AK351146				15316486	6.28486	6.46263	6.06752	6.17274	6.60475	6.42133	5.42427	5.79912	5.50341	5.56092	5.57813	5.58793
15239990	AGPS	alkylglycerone phosphate synthase	9.72	9.54	9.49	8.47	1.14	1.14	0.839048	0.081846	0.498348	0.075691	0.37303	0.097957	ENSSSCT00000030764				15239990	9.70851	9.73762	9.2865	9.5243	9.44825	9.65733	9.39258	8.31698	8.52393	9.53479	9.49303	9.35865
15331506	AGR2	anterior gradient 2 homolog (Xenopus laevis)	2.82	2.82	2.74	2.58	1	1	0.609807	0.420376	0.439559	0.685307	0.76022	0.889752	NM_001244968; ENSSSCT00000026717; ENSSSCT00000016738; AK390874				15331506	2.80805	2.72183	3.03795	2.83423	2.91349	2.59855	2.58473	2.58031	2.97133	2.56237	2.73006	2.91713
15296032	AGRP	agouti related protein homolog (mouse)	4.05	4.17	4.21	4.32	-1.08	1.08	0.802772	0.377851	0.261694	0.405137	0.23712	0.839307	ENSSSCT00000003073; NM_001011693; AF220531				15296032	4.04579	3.82353	4.28856	4.15264	4.20528	3.9273	4.30104	4.0061	4.36959	4.20852	4.40582	4.15044
15200509	AGTPBP1	ATP/GTP binding protein 1	5.02	5.18	5.04	4.83	-1.12	1.12	0.181198	0.298791	0.959663	0.087016	0.165884	0.241745	AK230701; ENSSSCT00000011993				15200509	5.1547	5.02895	4.87063	5.10755	5.2209	5.71632	5.07241	4.80643	4.62631	5.08534	4.93687	5.04718
15334825	AGTR2	angiotensin II receptor, type 2	3.04	2.85	2.92	2.96	1.14	1.14	0.151872	0.485491	0.16087	0.215157	0.846113	0.229149	ENSSSCT00000013779; DQ250387				15334825	3.05213	2.89257	3.03745	2.96068	2.81431	2.85016	3.45676	2.93994	2.98405	2.81532	2.91445	2.93074
15244035	AGXT2	alanine--glyoxylate aminotransferase 2	3.38	3.58	3.38	3.37	-1.14	1.14	0.211531	0.765888	0.568147	0.144704	0.057221	0.827374	NM_001244884; ENSSSCT00000018324				15244035	3.36279	3.2489	3.65293	3.7972	3.53021	3.58467	3.58586	3.14964	3.36261	3.38018	3.17044	3.44244
15249085	AHCY	adenosylhomocysteinase	8.05	7.91	7.25	5.94	1.1	1.1	0.818775	0.000707	0.042514	0.000119	0.015377	0.000135	NM_001011727; ENSSSCT00000007963; AK239495				15249085	8.03846	7.46427	8.06352	7.90016	7.92947	7.56994	5.90488	6.05081	5.93952	7.35344	7.09284	7.2679
15252441	AHCYL2	adenosylhomocysteinase-like 2	7.79	7.37	6.68	8.3	1.34	1.34	0.016374	0.032462	0.001678	0.00075	0.012284	0.000242	AK238675				15252441	7.81206	8.13048	7.73928	7.34709	7.06983	7.39204	8.40608	8.29075	8.23811	6.69065	6.66484	6.27803
15299335	AHDC1	AT hook, DNA binding motif, containing 1	6.06	6.11	6.74	6.62	-1.04	1.04	0.903893	0.052748	0.004643	0.038741	0.001035	0.269739	XM_003127731; ENSSSCT00000003974				15299335	5.96673	6.31425	6.04894	6.03366	6.09463	6.24903	6.31243	6.63727	6.74425	6.67787	6.7868	6.74242
15183785	AHI1	Abelson helper integration site 1	7.95	8.35	7.7	9.1	-1.32	1.32	0.041698	0.000418	0.002407	0.007443	0.006209	0.000157	AK349016				15183785	7.94374	8.03875	7.91398	8.16108	8.32233	8.60125	9.42009	9.082	9.10958	7.63711	7.69515	7.69617
15254394	AHNAK		10.08	10.29	10.58	10.53	-1.16	1.16	0.118424	0.021684	0.00013	0.749216	0.69784	0.985424	ENSSSCT00000029753				15254394	10.1226	10.0794	10.0655	10.2957	10.2874	10.9049	10.8364	10.3906	10.5118	10.6292	10.589	10.5286
15327315	AHR	aryl hydrocarbon receptor	10.68	10.64	9.19	9.69	1.03	1.03	0.602476	0.001645	0.000356	0.000543	0.000125	0.011082	HM488957				15327315	10.7872	10.4375	10.6957	10.6491	10.8539	10.6319	9.52168	9.77356	9.70415	9.20068	9.31793	9.059
15308559	AIF1	allograft inflammatory factor 1	4.48	4.15	3.93	4.9	1.25	1.25	0.078602	0.93931	0.016128	0.144738	0.355889	0.056406	ENSSSCT00000001539; NM_001129950; EU282338; AF299325; AK343986; ENSSSCT00000034270; ENSSSCT00000034889; AF299326; ENSSSCT00000034402; ENSSSCT00000033884; AK396271				15308559	4.48543	5.01479	4.47376	4.17741	4.31936	3.77686	4.12511	5.06068	4.87001	3.80972	3.93998	3.98891
15338183	AIFM1	apoptosis-inducing factor, mitochondrion-associated, 1	6.63	6.76	6.14	6.2	-1.1	1.1	0.847614	0.037782	0.014055	0.048118	0.023625	0.79424	ENSSSCT00000013838; AK232555; ENSSSCT00000034379; ENSSSCT00000033687				15338183	6.95378	6.64929	6.60218	6.73427	7.05617	6.53072	6.41199	6.22604	5.92917	6.29553	6.14764	5.98449
15225615	AIFM3	apoptosis-inducing factor, mitochondrion-associated, 3	4.41	4.48	4.65	4.66	-1.05	1.05	0.514909	0.026156	0.221474	0.034049	0.339119	0.20865	XM_003132995; ENSSSCT00000011057				15225615	4.47285	4.30764	4.41681	4.46968	4.36877	4.49012	4.64876	4.67384	4.92985	4.36337	4.63877	4.66081
15192369	AIG1	androgen-induced 1	8.51	7.61	7.07	8.7	1.87	1.87	0.001205	0.231986	0.000271	0.000708	0.002714	0.000202	AK343358; AK396769				15192369	8.51262	8.50984	8.24917	7.69878	7.53986	7.60099	8.69624	8.70322	8.41598	7.12092	6.86767	7.06773
15184693	AIM1	absent in melanoma 1	5.79	5.35	5.36	5.36	1.36	1.36	0.580598	0.19104	0.247215	0.454752	0.573214	0.792309	ENSSSCT00000004833				15184693	6.13626	5.82447	5.36976	5.36726	5.33212	6.04992	5.60305	5.37887	5.07424	5.70477	5.33361	5.19951
15193436	AIM1	absent in melanoma 1	4.35	4.54	4.43	4.3	-1.14	1.14	0.836131	0.516039	0.816959	0.096042	0.236795	0.286456	ENSSSCT00000004833				15193436	5.04119	4.32133	4.08336	4.41821	4.52871	4.697	4.40987	4.31723	4.06627	4.43656	4.49352	4.29802
15267787	AIMP2	aminoacyl tRNA synthetase complex-interacting multifunctional protein 2	7.87	7.35	7.7	6.33	1.44	1.44	0.023028	0.000561	0.29283	0.00152	0.023904	0.000404	NM_001244556; ENSSSCT00000026197; NM_001244557				15267787	7.9287	7.6466	7.86754	7.5573	7.35371	7.34191	6.21702	6.60118	6.31496	7.76732	7.63391	7.70057
15188954	AK3L1	adenylate kinase 3-like 1	7.03	7.22	6.45	6.63	-1.14	1.14	0.081459	0.031473	0.002729	0.013529	0.002189	0.192418	AK346676; AK345974				15188954	7.0616	7.03516	6.9592	7.06019	7.23085	7.29199	6.50742	6.86399	6.60956	6.58934	6.3118	6.45552
15306467	AK3L1	adenylate kinase 3-like 1	8.77	9	9.25	8.06	-1.17	1.17	0.007623	0.002008	0.004057	0.00061	0.036617	0.000563	NM_001044597; AK234490				15306467	8.66523	8.77025	8.77053	9.00967	9.05215	8.92141	7.91265	8.06668	8.21347	9.23804	9.16544	9.45142
15306271	AK5	adenylate kinase 5	2.83	2.78	2.85	2.94	1.03	1.03	0.797944	0.23937	0.373553	0.232705	0.362146	0.503554	AK392763				15306271	2.72674	2.91102	2.83244	2.75997	2.67233	2.95625	3.16583	2.92605	2.83939	2.83572	2.85838	2.99562
15313439	AK7	adenylate kinase 7	3.02	3.23	3.17	3.18	-1.15	1.15	0.139386	0.293591	0.319366	0.830594	0.457701	0.713822	XM_003482314; ENSSSCT00000002782				15313439	3.03385	3.19233	3.00767	3.13772	3.34814	3.21384	3.07592	3.16585	3.38267	3.06944	3.18024	3.25049
15191377	AK8		5.14	4.98	5.08	5.14	1.12	1.12	0.253377	0.26169	0.099568	0.587087	0.798926	0.591937	ENSSSCT00000006303				15191377	5.13204	5.13939	5.28461	4.9835	5.23042	4.71825	4.93575	5.12779	5.15773	4.90287	5.08126	5.07805
15205176	AKAP11		7.42	7.28	7.67	7.63	1.1	1.1	0.750237	0.071358	0.022062	0.452419	0.656331	0.450348	ENSSSCT00000010337				15205176	7.42263	7.35818	7.49321	7.33652	7.17941	8.0276	8.01788	7.62406	7.62853	7.66909	7.55321	7.70193
15318103	AKAP13	A kinase (PRKA) anchor protein 13	8.86	8.93	9.67	10.5	-1.05	1.05	0.529806	3.9e-05	0.00025	0.00099	0.016386	0.000121	AK345459; AK235817				15318103	8.85256	9.00788	8.80361	8.91391	8.78287	9.33035	10.615	10.486	10.4299	9.69758	9.64571	9.66339
15337929	AKAP17B	A kinase (PRKA) anchor protein 17B	3.85	3.95	3.69	3.87	-1.07	1.07	0.118965	0.501511	0.045759	0.176346	0.00302	0.013087	ENSSSCT00000013805				15337929	3.76257	3.84296	3.93555	3.96563	3.94646	3.93142	3.84622	3.87182	3.95569	3.56859	3.71462	3.68351
15337931	AKAP17B	A kinase (PRKA) anchor protein 17B	4.68	4.67	4.63	4.76	1.01	1.01	0.795714	0.146517	0.676986	0.143003	0.433981	0.09776	AK348135; ENSSSCT00000013805; ENSSSCT00000013806; ENSSSCT00000036507				15337931	4.708	4.66264	4.44414	4.54536	4.66373	4.6821	4.72412	4.78759	5.16351	4.61667	4.64334	4.40561
15190105	AKAP2	A kinase (PRKA) anchor protein 2	7.35	7.55	7.93	7.86	-1.15	1.15	0.203182	0.019223	0.024247	0.118175	0.153995	0.832509	NM_001204181				15190105	7.34616	7.26234	7.46436	7.34327	7.57632	7.70596	7.65516	8.06288	7.85115	7.91868	7.58606	7.95214
15289759	AKAP3	A kinase (PRKA) anchor protein 3	4.7	4.72	4.66	4.28	-1.01	1.01	0.65945	0.038367	0.643075	0.005483	0.925212	0.017363	NM_001195324; ENSSSCT00000000783; GU373701				15289759	4.7424	5.26416	4.65523	4.72036	4.70964	4.94036	4.26512	4.20675	4.3882	5.00235	4.64908	4.67818
15317297	AKAP6; LOC100627899; LOC100626943	A kinase (PRKA) anchor protein 6; A-kinase anchor protein 6-like	5.04	5.06	7.21	5.19	-1.02	1.02	0.789358	0.580634	0.001031	0.753132	0.000703	0.000505	XM_003482246; XM_003361254; XM_003361713; ENSSSCT00000026181				15317297	4.73421	5.40239	5.00817	4.90011	5.03764	5.42001	4.96597	5.38912	5.20273	7.24897	6.8068	7.18192
15264806	AKAP8	A kinase (PRKA) anchor protein 8	7.98	8.11	7.71	7.7	-1.09	1.09	0.132552	0.012809	0.006618	0.008655	0.007095	0.359994	AK398320				15264806	7.98294	8.02127	7.92505	8.00354	8.22951	8.0989	7.69868	7.70705	7.4724	7.70868	7.79218	7.64827
15264820	AKAP8L	A kinase (PRKA) anchor protein 8-like	7.63	7.81	7.27	7.28	-1.13	1.13	0.076419	0.090608	0.006694	0.030487	0.002604	0.547171	AK345942; AK394986				15264820	7.63262	7.74359	7.63266	7.73038	7.88913	7.80892	7.28899	7.63098	7.27129	7.42634	7.27363	7.23316
15327037	AKAP9	A kinase (PRKA) anchor protein (yotiao) 9	8.28	8.07	8.79	9.02	1.15	1.15	0.977561	0.023967	0.056993	0.023916	0.05672	0.078356	NM_001253824				15327037	8.28646	8.60047	7.93043	8.01898	8.12125	8.65239	9.46481	8.95262	9.04915	8.79579	8.78811	8.77301
15281843	AKNAD1	AKNA domain containing 1	3.11	3.03	2.78	2.73	1.06	1.06	0.745519	0.019117	0.021225	0.234575	0.260514	0.857718	ENSSSCT00000007493; ENSSSCT00000025132; XM_003125876				15281843	3.12397	3.0132	3.18825	2.78685	2.99144	3.3632	2.71169	2.74895	2.92253	2.77672	2.72523	2.93289
15250643	AKR1B1	aldo-keto reductase family 1, member B1 (aldose reductase)	8.64	8.55	7.84	6.45	1.06	1.06	0.889421	0.001189	0.047347	7e-06	1.8e-05	3e-05	ENSSSCT00000018009; NM_001001539; U46065				15250643	8.67835	8.05782	8.895	8.55881	8.5493	8.63518	6.28032	6.49753	6.45018	7.8542	7.8407	7.80233
15201407	AKR1C1; LOC100738604	aldo-keto reductase family 1, member C1 (dihydrodiol dehydrogenase 1; 20-alpha (3-alpha)-hydroxysteroid dehydrogenase); dihydrodiol dehydrogenase 3-like	3.05	2.99	2.8	2.96	1.04	1.04	0.388604	0.179371	0.001762	0.313095	0.039528	0.905192	NM_001044618; AK233202; ENSSSCT00000012213				15201407	3.06116	3.02819	3.05159	2.92343	3.09199	2.97898	3.0018	2.59592	2.93095	2.80225	2.79507	2.88255
15201427	AKR1C1; LOC100738604	aldo-keto reductase family 1, member C1 (dihydrodiol dehydrogenase 1; 20-alpha (3-alpha)-hydroxysteroid dehydrogenase); dihydrodiol dehydrogenase 3-like	3.05	2.99	2.8	2.96	1.04	1.04	0.388604	0.179371	0.001762	0.313095	0.039528	0.905192	NM_001044618; AK233202; ENSSSCT00000012213				15201427	3.06116	3.02819	3.05159	2.92343	3.09199	2.97898	3.0018	2.59592	2.93095	2.80225	2.79507	2.88255
15203215	AKR1CL1; AKR1C4	aldo-keto reductase family 1, member C-like 1; aldo-keto reductase family 1, member C4 (chlordecone reductase; 3-alpha hydroxysteroid dehydrogenase, type I; dihydrodiol dehydrogenase 4)	11.5	11.27	10.58	5.93	1.17	1.17	0.06012	1e-06	0.000747	1e-06	0.002645	3e-06	ENSSSCT00000028251; NM_001123075; NM_001038626; DQ474068; ENSSSCT00000026329				15203215	11.4392	11.6737	11.4934	11.141	11.2769	11.3942	6.09154	5.92945	5.77011	10.4205	10.6824	10.5913
15203202	AKR1E2; LOC100738746	aldo-keto reductase family 1, member E2; 1,5-anhydro-D-fructose reductase-like	6.82	6.82	6.32	4.87	1.01	1.01	0.992495	0.00393	0.141995	0.001431	0.044442	0.002948	NM_001044568; DQ474064; ENSSSCT00000027845; ENSSSCT00000024867; ENSSSCT00000027584; ENSSSCT00000012215; ENSSSCT00000012204; ENSSSCT00000012214; XM_003482846				15203202	6.3892	6.85967	7.18177	6.57319	6.83541	7.01414	4.80917	4.91611	5.4095	6.24536	6.31192	6.52885
15203223	AKR1E2; LOC100738746	aldo-keto reductase family 1, member E2; 1,5-anhydro-D-fructose reductase-like	6.87	7.03	6.37	4.81	-1.12	1.12	0.890405	0.001072	0.13441	0.000191	0.037638	0.000177	NM_001044568; DQ474064; ENSSSCT00000027845; ENSSSCT00000024867; ENSSSCT00000027584; ENSSSCT00000012215; ENSSSCT00000012204; ENSSSCT00000012214; XM_003482846				15203223	6.4511	6.88377	7.24343	6.62694	7.0015	7.06741	4.7978	4.68258	4.95443	6.27323	6.35776	6.56892
15304936	AKR7A2	aldo-keto reductase family 7, member A2 (aflatoxin aldehyde reductase)	5.92	5.74	5.34	4.74	1.13	1.13	0.419176	0.000843	0.018654	0.000289	0.012688	0.006553	ENSSSCT00000003878; NM_001243822				15304936	5.93834	5.89977	5.64623	5.68092	5.75107	5.79041	4.72059	4.89536	4.63263	5.32816	5.50537	5.21079
15296977	AKT2	v-akt murine thymoma viral oncogene homolog 2	9.53	9.36	9.63	9.09	1.13	1.13	0.182545	0.075496	0.486329	0.287203	0.028909	0.02281	NM_001256779; HQ687754; ENSSSCT00000003320; ENSSSCT00000034538				15296977	9.50521	9.35584	9.76482	9.42124	9.13434	9.35647	8.86894	9.07689	9.35621	9.61836	9.56586	9.74105
15201988	AKT3	v-akt murine thymoma viral oncogene homolog 3 (protein kinase B, gamma)	8.28	8.55	8.68	8.67	-1.2	1.2	0.391247	0.099699	0.136911	0.14456	0.206402	0.51494	NM_001256146; HQ687755; ENSSSCT00000011894				15201988	8.31268	8.63237	8.25091	8.42214	8.55171	8.59378	8.97526	8.59809	8.67771	8.75467	8.51827	8.68975
15215658	ALAS1	aminolevulinate, delta-, synthase 1 pseudogene	6.84	7.28	6.67	6.32	-1.35	1.35	0.114221	0.146966	0.509904	0.019055	0.013002	0.217707	NR_029391; AK239575				15215658	6.87127	6.45595	7.17463	7.1473	7.39136	7.29293	5.70887	6.36376	6.60342	6.42196	6.85634	6.69493
15220254	ALAS1	aminolevulinate, delta-, synthase 1 pseudogene	8.2	8.12	7.85	7.02	1.06	1.06	0.508204	0.000559	0.009745	0.001464	0.054201	0.00114	NR_029391; AK239575; ENSSSCT00000012517				15220254	8.2117	8.15679	8.422	8.10761	8.01043	8.3763	7.02345	7.24809	6.9645	7.79627	7.85012	7.91774
15323249	ALB; ATG12	albumin; autophagy related 12	3.46	3.39	3.54	3.46	1.05	1.05	0.692212	0.275877	0.204745	0.459821	0.376182	0.988769	NM_001005208; ENSSSCT00000009802; AK232886				15323249	3.12787	3.51186	3.43815	3.37416	3.64132	3.26885	3.71013	3.47677	3.43937	3.54786	3.49748	3.57698
15218246	ALCAM	activated leukocyte cell adhesion molecule	9.56	9.69	9.6	10.27	-1.09	1.09	0.816378	0.003576	0.999262	0.009296	0.859273	0.00825	AK391496				15218246	9.6266	9.57038	9.45941	9.73108	9.35547	9.66325	10.6487	10.2334	10.3036	9.61666	9.32623	9.71387
15233581	ALDH18A1	aldehyde dehydrogenase 18 family, member A1	9	8.96	8.91	8.58	1.03	1.03	0.986961	0.053769	0.56755	0.014992	0.393777	0.018239	AK235783				15233581	9.19612	8.76431	9.01563	9.13925	8.95278	8.89164	8.58129	8.72752	8.57138	8.99542	8.91351	8.81369
15294669	ALDH1L2	aldehyde dehydrogenase 1 family, member L2	10.32	9.83	10.3	8.25	1.41	1.41	0.135025	0.00046	0.841377	0.000441	0.042113	0.000114	ENSSSCT00000000912				15294669	10.386	10.2912	9.87635	10.02	9.82184	9.64163	8.26614	8.23754	7.90663	10.2946	10.3028	10.0678
15224712	ALDH2	aldehyde dehydrogenase 2 family (mitochondrial)	8.99	9.18	8.18	7.98	-1.14	1.14	0.45504	0.012841	0.007056	0.00587	0.002086	0.642204	ENSSSCT00000010839; NM_001044611; DQ266356				15224712	8.82305	9.25833	8.9623	9.26308	8.97532	9.18859	7.95376	8.41078	7.797	8.20083	8.32526	7.9569
15224748	ALDH2	aldehyde dehydrogenase 2 family (mitochondrial)	9.52	9.7	8.69	8.51	-1.13	1.13	0.458645	0.003739	0.004701	0.001122	0.001224	0.527035	ENSSSCT00000010839; NM_001044611; DQ266356				15224748	9.38839	9.79963	9.50123	9.78472	9.54228	9.71159	8.48793	8.76114	8.3691	8.70343	8.79267	8.44563
15214460	ALDH3A1	aldehyde dehydrogenase 3 family, member A1	4.6	4.77	4.42	4.56	-1.12	1.12	0.187796	0.441347	0.266148	0.059203	0.018778	0.838336	ENSSSCT00000019639; XM_003132036				15214460	4.60071	4.36704	4.83238	4.75684	4.77443	5.09931	4.53062	4.2043	4.60032	4.33532	4.4945	4.42024
15307848	ALDH5A1	aldehyde dehydrogenase 5 family, member A1	5.28	5.85	4.88	5.46	-1.49	1.49	0.009231	0.557806	0.039965	0.032772	0.004731	0.051374	ENSSSCT00000001186; NM_001244467				15307848	5.33836	5.2817	5.21869	5.70526	5.82908	6.12326	5.13246	5.45929	5.469	4.72401	4.85654	5.1323
15318469	ALDH6A1	aldehyde dehydrogenase 6 family, member A1	6.66	6.12	6.09	7.01	1.45	1.45	0.022541	0.170367	0.067987	0.003008	0.976063	0.014119	AK346317				15318469	6.65199	6.92816	6.39645	6.11466	6.03169	6.13317	7.01373	7.23761	6.7595	6.36934	6.11569	5.77781
15208895	ALDOC	aldolase C, fructose-bisphosphate	6.28	7.11	5.66	4.61	-1.78	1.78	0.026806	0.000296	0.00589	0.000462	0.003276	0.000619	NM_001243928; ENSSSCT00000019331				15208895	6.26428	6.12214	6.46736	7.11149	7.50005	6.73356	4.61991	4.6055	4.27214	5.63344	5.66612	5.78502
15293220	ALG10	asparagine-linked glycosylation 10, alpha-1,2-glucosyltransferase homolog (S. pombe)	7.85	7.92	8.16	7.69	-1.06	1.06	0.975733	0.058144	0.036003	0.033856	0.005031	0.005509	ENSSSCT00000029447; NM_001244234				15293220	8.07326	7.8384	7.85353	7.97337	7.92357	7.87611	7.68077	7.69362	7.37597	8.25655	8.13478	8.16075
15203801	ALG11	asparagine-linked glycosylation 11, alpha-1,2-mannosyltransferase homolog (yeast)	7.52	7.36	7.69	7.13	1.12	1.12	0.270671	0.165858	0.304305	0.388987	0.019935	0.040144	XM_001927096				15203801	7.73078	7.55245	7.2129	7.35223	7.14474	7.35813	7.3735	7.16388	6.74707	7.86921	7.57184	7.67382
15334749	ALG13	asparagine-linked glycosylation 13 homolog (S. cerevisiae)	6.48	6.18	6.61	8.06	1.24	1.24	0.307535	0.004409	0.597398	0.000468	0.021688	0.000818	AY610108; ENSSSCT00000035555; ENSSSCT00000036009; ENSSSCT00000013765; ENSSSCT00000035794; ENSSSCT00000032741; ENSSSCT00000032623; ENSSSCT00000034890; ENSSSCT00000033920; ENSSSCT00000034432; ENSSSCT00000036356; ENSSSCT00000036586; ENSSSCT00000033321				15334749	6.46593	6.9174	6.08771	6.37751	6.16072	6.01452	8.44308	8.05284	7.93194	6.7526	6.60217	6.54222
15198033	ALG2	asparagine-linked glycosylation 2, alpha-1,3-mannosyltransferase homolog (S. cerevisiae)	7.84	7.8	7.47	6.54	1.03	1.03	0.581151	0.000332	0.012361	0.00018	0.008196	0.000265	ENSSSCT00000005923; NM_001101029; AK348348				15198033	8.14661	7.84581	7.83628	8.01027	7.77629	7.81767	6.5287	6.66523	6.43129	7.45998	7.54359	7.42049
15204938	ALG5	asparagine-linked glycosylation 5, dolichyl-phosphate beta-glucosyltransferase homolog (S. cerevisiae)	8.76	8.8	8.22	6.88	-1.03	1.03	0.973613	2.7e-05	0.002311	1.4e-05	0.001139	2.1e-05	NM_001244320; ENSSSCT00000010257; AK238941				15204938	8.88828	8.75619	8.62898	8.83972	8.79893	8.64488	6.88634	6.80136	6.95419	8.21764	8.11565	8.22556
15306525	ALG6	asparagine-linked glycosylation 6, alpha-1,3-glucosyltransferase homolog (S. cerevisiae)	7.68	7.16	7.94	6.29	1.44	1.44	0.064767	0.003229	0.053933	0.005687	0.000561	0.000768	AK344137				15306525	7.69418	7.67207	7.30446	7.32355	7.16013	7.11363	6.31791	6.26136	5.70973	7.94787	7.84692	7.93167
15330236	ALG9	asparagine-linked glycosylation 9, alpha-1,2-mannosyltransferase homolog (S. cerevisiae)	6.2	6.19	6.37	5.51	1.01	1.01	0.977538	0.013331	0.174323	0.020217	0.360962	0.008363	NM_001253825				15330236	6.3427	6.195	6.21113	6.45697	6.18977	6.11237	5.83028	5.47947	5.26553	6.49686	6.28444	6.35403
15272126	ALK	anaplastic lymphoma receptor tyrosine kinase	3.98	3.88	4.26	4.12	1.07	1.07	0.897765	0.459983	0.285908	0.397676	0.220415	0.919738	ENSSSCT00000009337; XM_003125274; ENSSSCT00000033256				15272126	3.72507	4.10722	3.99894	4.11452	3.78677	3.86818	4.43338	3.80187	4.12238	3.91452	4.27624	4.23616
15313115	ALKBH1	alkB, alkylation repair homolog 1 (E. coli)	6.08	6.22	6.11	6.46	-1.1	1.1	0.734624	0.212652	0.98905	0.227827	0.758437	0.229875	XM_003362099				15313115	6.0755	6.2087	6.0907	6.22649	5.75156	6.21944	6.49918	6.73349	6.05118	6.27275	6.09135	6.00691
15209550	ALOX12	arachidonate 12-lipoxygenase	2.95	2.82	2.89	2.96	1.1	1.1	0.058802	0.661585	0.356159	0.250039	0.55054	0.400488	ENSSSCT00000019506; NM_213931; M31417; ENSSSCT00000035060				15209550	2.94578	2.95931	3.09498	2.81324	2.75273	2.91175	2.97252	3.47495	2.83583	2.73093	3.04728	2.89963
15214101	ALOX12B	arachidonate 12-lipoxygenase, 12R type	4.69	4.32	4.23	4.35	1.29	1.29	0.079784	0.471413	0.014269	0.460351	0.821248	0.322841	XM_003131968; ENSSSCT00000019565				15214101	4.77918	4.68786	4.6014	4.13875	4.60683	4.29332	4.90897	4.33978	4.35809	4.24981	4.45943	4.21579
15209798	ALOX15B	arachidonate 15-lipoxygenase, type B	5.16	5.23	5.14	5.26	-1.04	1.04	0.294175	0.420107	0.760033	0.79725	0.146305	0.364333	ENSSSCT00000019563; XM_003131965				15209798	4.7808	5.17559	5.29997	5.24255	5.47015	5.18989	5.06776	5.24268	5.47243	5.13443	5.1893	5.08881
15233250	ALOX5	arachidonate 5-lipoxygenase	4.93	5.36	5.48	5.65	-1.35	1.35	0.085923	0.028287	0.060682	0.25508	0.761585	0.355453	ENSSSCT00000035111; ENSSSCT00000036529; ENSSSCT00000011388; XM_001927671; ENSSSCT00000033520				15233250	4.89548	5.32522	4.73308	5.7857	5.36503	5.34915	5.67632	5.57826	6.09772	5.48173	5.83286	5.37857
15204820	ALOX5AP	arachidonate 5-lipoxygenase-activating protein	8.25	8.31	7.75	8.94	-1.05	1.05	0.896997	0.024407	0.048289	0.005836	0.009414	0.000364	NM_001164001; ENSSSCT00000010224				15204820	7.94333	8.55109	8.24644	8.308	8.0318	8.31875	8.81238	9.15455	8.91491	7.66666	7.80416	7.75257
15214117	ALOXE3	arachidonate lipoxygenase 3	4.11	4.43	4.35	4.61	-1.25	1.25	0.073827	0.157043	0.438988	0.899173	0.303672	0.380306	XM_003131969				15214117	3.95762	4.10953	4.25649	4.5507	4.4502	4.2366	4.62455	4.10018	4.59094	3.99612	4.36721	4.33968
15324095	ALPK1	alpha-kinase 1	6.12	5.86	5.8	5.63	1.19	1.19	0.008799	0.023402	0.051894	0.195652	0.909157	0.231584	ENSSSCT00000009995				15324095	6.12923	6.26498	6.09919	5.91794	5.78494	5.87105	5.61232	5.88434	5.40013	6.05561	5.80968	5.74586
15187629	ALPK2	alpha-kinase 2	3.59	3.66	3.69	3.67	-1.05	1.05	0.654133	0.263576	0.56004	0.603314	0.889055	0.738185	XM_001925970; ENSSSCT00000005427				15187629	3.59773	3.33124	3.58416	3.37269	3.69592	3.63554	3.67317	3.66245	3.54911	3.71042	3.66974	3.3873
15237328	ALS2		4.46	4.52	4.82	4.39	-1.04	1.04	0.923517	0.508378	0.154518	0.377603	0.016892	0.043423	ENSSSCT00000017539				15237328	4.45002	4.81897	4.33199	4.50163	4.52389	4.53041	4.62349	4.3675	4.18913	4.96738	4.7042	4.80018
15240846	ALS2CR11; LOC100511840	amyotrophic lateral sclerosis 2 chromosomal region candidate gene 11 protein-like	4.77	4.67	4.56	6.38	1.07	1.07	0.626049	0.015504	0.248066	0.00876	0.354345	0.004769	ENSSSCT00000017537; XR_131128				15240846	4.73759	5.12618	4.52501	4.6451	4.90831	4.4987	6.46011	6.31191	5.57347	4.56492	4.58094	4.52659
15295203	ALX1	ALX homeobox 1	3.29	2.97	3.1	3.03	1.25	1.25	0.054405	0.02806	0.14625	0.960836	0.3537	0.271637	XM_003126740; ENSSSCT00000001019				15295203	3.30035	3.43467	3.27633	2.90101	3.23213	2.97351	2.90023	3.01986	3.16672	3.32503	3.11611	3.06749
15244015	AMACR	alpha-methylacyl-CoA racemase	7.14	7.22	6.75	6.09	-1.06	1.06	0.672552	0.0067	0.166827	0.008041	0.138684	0.019336	AK391773				15244015	7.30813	6.92502	7.15241	7.4814	6.94383	7.22113	6.42697	6.05741	5.88427	7.08476	6.72968	6.77238
15320764	AMBN	ameloblastin (enamel matrix protein)	3.58	3.39	3.68	3.7	1.15	1.15	0.223738	0.770797	0.508466	0.123808	0.046306	0.701004	NM_214037; ENSSSCT00000009789; U43404				15320764	3.44073	3.90031	3.56342	3.56342	3.1799	3.3988	3.71973	3.87227	3.4796	3.66584	3.86797	3.69911
15198507	AMBP	alpha-1-microglobulin/bikunin precursor	2.64	2.94	2.9	2.97	-1.23	1.23	0.151091	0.248194	0.292908	0.53142	0.348885	0.771222	NM_001164006; ENSSSCT00000006031; ENSSSCT00000033497; ENSSSCT00000035697; ENSSSCT00000033581				15198507	2.64255	2.97825	2.63352	2.94039	2.90245	3.07723	2.96465	2.81324	2.98616	2.89161	2.82472	2.98155
15262212	AMBRA1		6.67	6.6	6.57	6.75	1.05	1.05	0.985947	0.529008	0.890111	0.604249	0.906454	0.433968	ENSSSCT00000014486				15262212	6.44662	6.75571	6.67747	6.41998	6.5664	6.90299	6.96532	6.48435	6.77688	6.5743	6.72465	6.53244
15323288	AMCF-II	alveolar macrophage-derived chemotactic factor-II	11.56	10.84	7.39	5.75	1.65	1.65	0.04638	4e-05	0.000676	8.2e-05	0.001566	0.069588	ENSSSCT00000009811; NM_213876; AK344686				15323288	11.8793	11.1372	11.6004	10.8029	10.9451	10.2209	5.53448	6.19179	5.71467	7.49927	7.28956	6.12492
15269885	AMDHD2		6.64	6.71	6.79	6.57	-1.05	1.05	0.82521	0.2812	0.194248	0.248534	0.297019	0.088696	ENSSSCT00000008829				15269885	6.62222	6.64851	6.77455	6.78745	6.593	6.71699	6.37512	6.58605	6.69339	6.88037	6.69615	6.80111
15333079	AMEL; LOC396714	amelogenin (amelogenesis imperfecta 1, X-linked); amelogenin	2.8	2.84	2.86	2.85	-1.03	1.03	0.589909	0.336332	0.758728	0.467408	0.86218	0.464016	ENSSSCT00000013248; ENSSSCT00000013250; NM_213906; U43405; NM_213800; U43406				15333079	2.64711	2.95841	2.79109	2.79515	2.94683	2.83171	3.1584	2.83797	2.85193	2.67541	2.87724	2.96688
15263205	AMH	anti-Mullerian hormone	3.17	3.7	3.49	3.53	-1.44	1.44	0.442412	0.83418	0.768662	0.230508	0.278875	0.707204	NM_214310; U80853				15263205	3.24376	3.08167	4.00126	3.67085	3.4972	3.96095	3.53311	3.41189	3.57441	3.49417	3.48698	3.61608
15292118	AMHR2	anti-Mullerian hormone receptor, type II	5.17	5.2	5.34	5.6	-1.02	1.02	0.68626	0.036034	0.071642	0.055891	0.142325	0.256771	NM_001205327; ENSSSCT00000000290; AK234609				15292118	5.17971	5.02162	5.25753	5.19436	5.0556	5.35286	5.91689	5.43943	5.57525	5.32775	5.59729	5.3462
15330525	AMICA1	adhesion molecule, interacts with CXADR antigen 1	4.33	4.08	4.32	5.29	1.19	1.19	0.638504	0.046824	0.53853	0.010066	0.114409	0.035507	NM_001244730; ENSSSCT00000016455				15330525	3.67249	4.65624	4.37949	4.28927	4.08804	3.84374	4.91288	5.72147	5.26888	4.35483	4.72595	4.27988
15337813	AMOT	angiomotin	6.86	6.66	6.56	7.17	1.15	1.15	0.821239	0.051527	0.378827	0.020628	0.414311	0.002184	ENSSSCT00000013770; AK344160				15337813	6.84627	6.41551	6.8689	6.49099	6.63636	6.87	7.18217	7.02738	7.30143	6.62617	6.55164	6.50263
15325586	AMOTL1	angiomotin like 1	8.17	8.5	8.26	9.04	-1.26	1.26	0.194093	0.068314	0.903928	0.254402	0.099806	0.044763	XM_003129771; ENSSSCT00000016321				15325586	8.02962	8.15208	8.49928	8.47587	8.32933	8.76859	8.43952	8.99512	9.11847	8.27473	8.25783	8.2033
15221208	AMOTL2		7.44	6.48	8.34	6.59	1.94	1.94	0.004432	0.014612	0.002059	0.482021	8.6e-05	0.000315	ENSSSCT00000012744				15221208	7.07323	7.41948	7.45349	6.6031	6.3288	6.49229	6.36552	6.80556	6.6016	8.33012	8.54971	8.26009
15281404	AMPD1	adenosine monophosphate deaminase 1	3.17	3.05	3.11	4.13	1.09	1.09	0.508819	0.000874	0.631977	0.000958	0.658119	0.000259	ENSSSCT00000007399; NM_001123076; EU606354				15281404	3.32377	3.05154	3.15281	2.94713	3.27417	3.03274	4.11788	4.13932	4.38272	3.11021	3.10553	3.183
15334408	AMPD1	adenosine monophosphate deaminase 1	3.85	3.78	3.86	4.62	1.05	1.05	0.481249	0.01089	0.642465	0.005873	0.849333	0.007813	NM_001123076; ENSSSCT00000007399; EU545257				15334408	3.85039	3.98458	3.70191	3.71003	3.77353	3.8433	4.59479	4.92977	4.39261	3.85078	3.87187	3.65267
15337247	AMPD1	adenosine monophosphate deaminase 1	3.28	3.24	3.33	4.27	1.03	1.03	0.556389	0.000149	0.388312	0.00033	0.263766	0.000117	ENSSSCT00000007399; NM_001123076; EU606354				15337247	3.35984	3.22504	3.26891	3.34711	3.24692	3.10422	4.21088	4.26046	4.41027	3.28527	3.36782	3.33529
15281896	AMY2; LOC100153854; LOC100154664	amylase, alpha 2B (pancreatic); alpha-amylase	4.89	4.75	5.19	6.41	1.1	1.1	0.334678	0.004615	0.171362	0.001534	0.012203	0.006633	NM_214195; AF064742; AK230675; ENSSSCT00000028918				15281896	4.91949	5.13263	4.58586	4.57314	4.73831	4.76699	6.77027	6.42521	6.02779	5.35591	5.19289	5.01978
15267654	AMZ1	archaelysin family metallopeptidase 1	5.27	5.3	5.52	5.52	-1.02	1.02	0.728226	0.06383	0.087545	0.272995	0.286327	0.969033	NM_001195325; ENSSSCT00000008296; GU373709				15267654	5.27153	5.1614	5.27257	5.50948	5.03904	5.3151	5.6483	5.31568	5.53953	5.29266	5.68698	5.54261
15210830	AMZ2	archaelysin family metallopeptidase 2	8.23	8.03	7.68	7.21	1.15	1.15	0.962751	0.009209	0.033692	0.005061	0.016042	0.049476	NM_001243604; ENSSSCT00000018793; AY609674				15210830	7.85044	8.36062	8.24025	8.02422	8.36498	8.03373	7.07503	7.46453	7.18754	7.48236	7.70241	7.66386
15216881	ANAPC13	anaphase promoting complex subunit 13	9.73	9.73	9.09	8.34	1.01	1.01	0.842914	0.001333	0.015601	0.000421	0.002095	0.001759	ENSSSCT00000012745; NM_001178070; GU550052				15216881	9.76344	9.9076	9.41404	9.75459	9.71096	9.51558	8.36011	8.31633	8.00807	9.08983	9.14478	9.02801
15226735	ANAPC16	anaphase promoting complex subunit 16	9.63	9.61	9.23	8.75	1.02	1.02	0.583587	0.001072	0.003688	0.000932	0.002702	0.010065	NM_001190225; ENSSSCT00000011258; AK348720				15226735	9.62874	9.7384	9.53643	9.65279	9.61329	9.50761	8.74361	8.97726	8.75708	9.23558	9.26399	9.14119
15224162	ANAPC5	anaphase promoting complex subunit 5	6.94	6.9	6.6	6.45	1.03	1.03	0.678096	0.00211	0.014183	0.006687	0.032556	0.225435	AK349494				15224162	6.95006	7.05356	6.8166	7.02382	6.92108	6.72667	6.45209	6.44166	6.36878	6.59182	6.60884	6.38747
15313039	ANGEL1		5.25	5.07	4.97	4.65	1.13	1.13	0.895305	0.077184	0.623074	0.000673	0.069607	0.002246	ENSSSCT00000002657				15313039	5.28493	4.72087	5.21247	5.05313	5.07461	5.16646	4.69741	4.65558	4.58742	4.96021	5.04384	4.92614
15328437	ANGEL2	angel homolog 2 (Drosophila)	6.36	6.16	6.29	6.17	1.14	1.14	0.35857	0.439092	0.724485	0.752429	0.36718	0.496843	AK343790; AK400848				15328437	6.3705	6.61965	6.06259	6.03949	6.15761	6.30195	6.33337	6.1078	6.1612	6.41739	6.12552	6.30319
15278294	ANGPT1	angiopoietin 1	6.99	7.24	6.44	7.52	-1.19	1.19	0.20756	0.071731	0.858	0.134959	0.096531	0.026422	NM_213959; ENSSSCT00000006624; AF233227				15278294	7.00195	5.74182	6.98116	6.98844	7.23667	7.48473	8.11301	7.44063	7.56549	6.42575	6.46077	7.10857
15238810	ANGPT2	angiopoietin 2	3.99	4.6	3.8	3.41	-1.52	1.52	0.037391	0.138571	0.300345	0.003865	6.9e-05	0.22541	NM_213808; ENSSSCT00000017154; AF233228				15238810	3.9602	3.71977	4.32143	4.60149	4.59063	4.46668	3.37417	3.8797	3.43934	3.8008	3.77115	3.80484
15332300	ANGPTL1	angiopoietin-like 1	2.78	2.72	2.64	3.08	1.05	1.05	0.928045	0.247472	0.001223	0.303768	0.184342	0.066724	ENSSSCT00000016909; NM_001109947; EF154830				15332300	2.79898	2.76761	2.78312	2.72166	2.94078	2.66273	2.70463	3.10637	3.04949	2.66489	2.63533	2.61163
15198991	ANGPTL2	angiopoietin-like 2	9.87	9.73	8.66	9.65	1.1	1.1	0.956065	0.204544	0.002815	0.148822	0.001445	0.014474	ENSSSCT00000006167; NM_001109946; EF154831				15198991	9.84377	9.57759	9.89912	9.7376	9.72153	9.88096	9.22913	9.65189	9.65473	8.66096	8.97753	8.56978
15306548	ANGPTL3	angiopoietin-like 3	2.6	2.76	2.67	3.05	-1.12	1.12	0.024625	0.04951	0.230637	0.147103	0.360549	0.095472	ENSSSCT00000004226; NM_001003926; AY523565				15306548	2.56578	2.59547	2.60412	2.76098	2.67143	2.82899	2.81461	3.01328	3.41398	2.65929	2.57976	2.78768
15256577	ANGPTL4	angiopoietin-like 4	7.52	6.93	5.96	6.98	1.51	1.51	0.265912	0.31663	0.01124	0.669712	0.000312	0.149651	ENSSSCT00000014853; NM_001038644; AY751522				15256577	7.58493	6.80343	7.90056	6.91586	7.13979	6.93959	5.89042	7.03653	7.42556	5.9561	5.86513	6.05344
15330037	ANGPTL5	angiopoietin-like 5	7.23	7.3	5.47	9.38	-1.04	1.04	0.96624	2.2e-05	0.005169	7.3e-05	0.005815	0.000238	AK347167				15330037	7.24247	7.43778	7.22429	7.13689	7.51081	7.27424	9.38074	9.57831	9.38367	5.42226	6.15964	5.14046
15256928	ANGPTL6	angiopoietin-like 6	5.37	5.56	5.29	5.64	-1.15	1.15	0.290264	0.210632	0.706969	0.135957	0.00689	0.003551	EF154832; AK397419				15256928	5.03591	5.38625	5.66361	5.56584	5.561	5.62686	5.63959	5.65642	5.60412	5.18639	5.37429	5.29537
15298521	ANGPTL7	angiopoietin-like 7	4.22	4.36	5.02	10.12	-1.1	1.1	0.887699	2.1e-05	0.033919	6e-06	0.004058	7e-06	ENSSSCT00000003787; NM_001142828; FJ432080				15298521	4.21812	4.21437	4.8059	4.37762	4.62398	4.3344	10.1139	10.6124	10.1255	5.15132	4.98843	5.0248
15245620	ANK1		4.71	4.76	4.89	5.12	-1.04	1.04	0.124498	0.008167	0.168469	0.033806	0.764585	0.129379	ENSSSCT00000007691				15245620	4.69002	4.72548	4.50155	4.7517	4.94498	4.764	5.12343	4.99009	5.22399	4.64486	4.91512	5.0248
15245651	ANK1		5.28	5.52	5.33	5.77	-1.18	1.18	0.10672	0.016448	0.524354	0.018118	0.110659	0.007028	ENSSSCT00000007691				15245651	5.29944	4.99126	5.40846	5.41954	5.52904	5.58423	5.77715	5.81385	5.67668	5.32817	5.46108	5.21141
15245663	ANK1		3.97	4.02	4.19	4.3	-1.03	1.03	0.87835	0.126276	0.561867	0.033604	0.453729	0.18989	ENSSSCT00000007691				15245663	3.66054	4.22367	3.9921	4.00994	4.0208	3.92684	4.28097	4.53592	4.18288	3.85598	4.16521	4.23555
15248150	ANK1		3.96	4.22	4.29	4.62	-1.2	1.2	0.344075	0.027011	0.363877	0.00598	0.802961	0.064145	ENSSSCT00000007691				15248150	3.95993	4.37698	3.96529	4.22766	4.31768	4.21335	4.62171	4.71172	4.50683	4.08363	4.48241	4.28837
15324066	ANK2		7.06	7.08	8.4	7.68	-1.01	1.01	0.69466	0.001928	0.001888	0.002058	0.002036	0.029594	ENSSSCT00000009992				15324066	6.9321	7.17084	7.07651	7.22216	7.00647	7.07036	7.86463	7.68291	7.66906	7.98799	8.38794	8.49339
15232346	ANK3	ankyrin 3, node of Ranvier (ankyrin G)	6.11	5.49	5.74	6.61	1.54	1.54	0.240927	0.037004	0.585171	0.005637	0.201706	0.005958	ENSSSCT00000011178; ENSSSCT00000033954; ENSSSCT00000033748; ENSSSCT00000032618; AK236180; ENSSSCT00000032836; ENSSSCT00000036154; ENSSSCT00000033133; ENSSSCT00000036567; XM_001929322; ENSSSCT00000034950; XM_003483480; ENSSSCT00000035859				15232346	5.41684	6.12497	6.08729	5.285	5.45578	5.77156	6.60767	7.18216	6.60531	5.63922	5.74653	5.82337
15237015	ANKAR	ankyrin and armadillo repeat containing	2.15	2.05	2.11	2.22	1.07	1.07	0.361994	0.582657	0.359292	0.144736	0.796578	0.167979	XM_003359588; ENSSSCT00000017467				15237015	2.29053	2.00914	2.14966	2.11537	2.04849	2.02024	2.35048	2.06728	2.23874	2.11835	1.91084	2.09579
15237029	ANKAR	ankyrin and armadillo repeat containing	2.93	2.65	3	2.91	1.21	1.21	0.882072	0.654554	0.909244	0.897376	0.827419	0.552051	ENSSSCT00000017467				15237029	2.77472	2.90151	3.20122	2.70872	2.58983	3.43941	2.93433	3.05702	2.62501	2.78219	3.02413	3.13053
15194202	ANKDD1A		4.92	4.92	5.13	5.14	1	1	0.522583	0.019509	0.023511	0.018501	0.015633	0.249822	ENSSSCT00000005020				15194202	4.72772	4.93382	4.90747	4.9707	4.92635	4.83256	5.31976	5.11774	5.15111	5.05352	5.13744	5.12432
15258426	ANKDD1B	ankyrin repeat and death domain containing 1B	3.23	3.19	3.68	3.43	1.03	1.03	0.972343	0.156383	0.019682	0.158843	0.021372	0.320409	AK234628				15258426	3.11801	3.30818	3.24001	3.33837	3.13323	3.18542	3.41465	3.64709	3.26021	3.6835	3.68157	3.43264
15208269	ANKFN1	ankyrin-repeat and fibronectin type III domain containing 1	2.57	2.59	2.5	2.47	-1.01	1.01	0.849092	0.117517	0.641772	0.08032	0.535348	0.40818	XM_003483029; ENSSSCT00000019171				15208269	2.74587	2.56579	2.57939	2.75592	2.5787	2.60512	2.47029	2.55826	2.47853	2.47893	2.52446	2.73871
15213477	ANKFY1	ankyrin repeat and FYVE domain containing 1	8.02	8.01	8.06	7.64	1.01	1.01	0.971431	0.000524	0.430423	0.008062	0.641087	0.001457	AK344483				15213477	7.99387	8.04472	8.02556	7.90341	7.99147	8.16048	7.52935	7.65369	7.63048	8.14278	8.05637	7.98858
15259732	ANKHD1; EIF4EBP3	ankyrin repeat and KH domain containing 1; eukaryotic translation initiation factor 4E binding protein 3	8.84	8.7	8.82	9.38	1.11	1.11	0.875753	0.005211	0.752635	0.020835	0.950171	0.004549	NM_001203267; ENSSSCT00000015694; NM_001202520; ENSSSCT00000029343				15259732	8.84411	8.84445	8.74035	8.69735	8.58848	9.06842	9.69047	9.39321	9.31816	8.82852	8.73897	8.81627
15327086	ANKIB1	ankyrin repeat and IBR domain containing 1	8.47	8.4	8.73	7.86	1.05	1.05	0.964831	0.193166	0.07876	0.145684	0.00792	0.023776	ENSSSCT00000016687; XM_003130136				15327086	8.47843	8.5837	8.14584	8.41349	8.29656	8.47791	8.41622	7.90183	7.81328	8.74306	8.64898	8.78973
15331500	ANKMY2	ankyrin repeat and MYND domain containing 2	7.33	7.29	7.2	7.2	1.03	1.03	0.787932	0.765983	0.733652	0.865955	0.836131	0.947134	NM_001243401; ENSSSCT00000029043				15331500	7.50499	7.3478	7.10936	7.30909	7.25953	7.2935	7.55651	7.17747	7.04503	7.41034	7.18463	7.21973
15205753	ANKRD10	ankyrin repeat domain 10	7.67	7.44	7.44	8.36	1.17	1.17	0.223817	0.006721	0.229028	0.002171	0.824007	0.001725	NM_001244616; ENSSSCT00000010466				15205753	7.6798	7.76958	7.40899	7.46103	7.54259	7.27874	8.39154	8.75137	8.33577	7.54737	7.42559	7.37575
15205758	ANKRD10	ankyrin repeat domain 10	6.33	6.3	6.42	7.14	1.02	1.02	0.579506	0.000107	0.34632	0.002438	0.930678	0.000595	NM_001244616; ENSSSCT00000010466				15205758	6.32419	6.40407	6.28565	6.61448	6.28215	6.31775	7.13502	7.26245	7.1352	6.51989	6.43114	6.29768
15213095	ANKRD13B	ankyrin repeat domain 13B	5.83	5.92	6.06	5.46	-1.07	1.07	0.529758	0.136096	0.259561	0.027952	0.36133	0.015203	XM_003131799; ENSSSCT00000019365				15213095	5.85155	5.54796	6.03878	5.92675	6.03559	5.80195	5.2902	5.43682	5.68522	5.88368	6.11953	6.06418
15300410	ANKRD13C	ankyrin repeat domain 13C	8.89	8.91	8.75	8.86	-1.01	1.01	0.50187	0.482259	0.116863	0.158702	0.016788	0.320675	ENSSSCT00000004194; XM_003127927				15300410	9.02648	8.88335	8.75236	8.8982	8.91202	9.06199	8.89805	8.8511	8.66694	8.75109	8.65853	8.746
15227919	ANKRD2		3.89	4.28	4.17	4.15	-1.31	1.31	0.053436	0.198947	0.010774	0.670949	0.568458	0.954614	ENSSSCT00000011512				15227919	3.78635	3.88569	3.89969	3.99431	4.31004	4.49832	4.1307	3.83899	4.50132	4.15881	4.27668	4.07197
15233364	ANKRD22	ankyrin repeat domain 22	2.8	3.1	2.82	3.6	-1.23	1.23	0.00782	0.001391	0.907949	0.007037	0.042333	0.003183	AK230952				15233364	2.73038	2.8852	2.79436	3.09505	3.05611	3.20854	3.90512	3.57406	3.61596	2.97795	2.81299	2.65702
15201108	ANKRD26	ankyrin repeat domain 26	6.62	6.63	6.43	5.94	-1.01	1.01	0.564096	0.005863	0.365598	0.001384	0.076211	0.005137	AK344661				15201108	6.59861	6.64633	6.36707	6.51273	6.62578	6.65545	5.81095	6.05711	5.94715	6.33826	6.52397	6.43909
15202797	ANKRD26	ankyrin repeat domain 26	6.98	6.88	6.52	6.93	1.07	1.07	0.522549	0.881702	0.024898	0.536728	0.101105	0.169718	AK344661				15202797	7.07055	6.99667	6.82682	6.85985	6.90787	7.75581	7.31438	6.54781	6.92112	6.50597	6.34156	6.70589
15296403	ANKRD27	ankyrin repeat domain 27 (VPS9 domain)	7.32	7.03	7.6	7.33	1.22	1.22	0.03047	0.960667	0.010004	0.014137	0.001301	0.000283	AK350116				15296403	7.30442	7.43657	7.24088	7.04479	6.90418	7.14387	7.35985	7.29595	7.33561	7.62311	7.59342	7.58033
15218952	ANKRD28	ankyrin repeat domain 28	8.33	8.44	8.61	8.49	-1.08	1.08	0.142272	0.249952	0.014586	0.563651	0.907196	0.445166	NM_001206449; ENSSSCT00000012259; AK396270				15218952	8.32413	8.34618	8.09883	8.46836	8.4153	9.00803	8.71622	8.51195	8.21207	8.61524	8.54884	8.65614
15287895	ANKRD33; LOC100522737	ankyrin repeat domain-containing protein 33-like	4.67	4.47	4.71	4.59	1.15	1.15	0.014764	0.205957	0.98188	0.703136	0.236146	0.294553	ENSSSCT00000000250; XM_003355388				15287895	4.74585	4.66838	4.63726	4.55302	4.42782	4.46288	4.56266	4.04249	4.61045	4.41792	4.88591	4.73739
15310374	ANKRD34C; LOC100621869	ankyrin repeat domain 34C; ankyrin repeat domain-containing protein 34C-like	3.9	4.01	4.35	4.14	-1.08	1.08	0.26076	0.113096	0.00548	0.217306	0.000738	0.077652	XM_001925469; ENSSSCT00000001987; XM_003361363				15310374	3.79572	3.88205	4.05435	3.97794	4.04808	4.015	4.2976	4.00035	4.13092	4.41824	4.34399	4.31399
15281102	ANKRD35	ankyrin repeat domain 35	4.08	4.19	4.17	4.61	-1.08	1.08	0.096733	0.041679	0.241712	0.089315	0.589779	0.079422	AK393852				15281102	4.10582	3.73035	4.05692	4.31271	4.20141	4.18587	5.43458	4.51011	4.67843	4.15748	4.34534	4.01527
15208035	ANKRD40	ankyrin repeat domain 40	7.52	7.38	8.02	6.75	1.1	1.1	0.167926	0.009309	0.01294	0.015203	0.007015	0.002715	ENSSSCT00000032384; XM_003131571; ENSSSCT00000019115				15208035	7.51526	7.44546	7.58816	7.50005	7.36214	7.3892	6.52815	7.05493	6.71681	8.22158	7.83786	8.00688
15240724	ANKRD44	ankyrin repeat domain 44	7.76	7.49	6.51	7.72	1.21	1.21	0.898837	0.810403	0.001386	0.75948	0.002153	0.015719	XM_003359600; ENSSSCT00000017501				15240724	7.83904	7.40466	7.74762	7.49997	7.47298	7.93704	8.34298	7.66376	7.24979	6.50094	6.25418	6.51431
15278409	ANKRD46	ankyrin repeat domain 46	7.66	7.66	7.58	8.33	-1	1	0.788554	0.007726	0.37352	0.004546	0.414905	0.006458	NM_001243356; ENSSSCT00000006655; AK344528				15278409	7.67384	7.85147	7.64709	7.65745	7.7802	7.67019	8.34077	8.42418	8.10779	7.49129	7.5657	7.78671
15245912	ANKRD5	ankyrin repeat domain 5	2.95	2.87	2.89	2.98	1.06	1.06	0.655659	0.943135	0.727956	0.467954	0.878955	0.636852	XM_003134252; ENSSSCT00000007734				15245912	3.22732	2.94951	2.68279	2.94752	2.80777	2.87013	3.03581	2.80296	2.98163	3.0134	2.89015	2.76228
15244536	ANKRD55	ankyrin repeat domain 55	3.38	3.37	3.14	3.64	1.01	1.01	0.878558	0.115996	0.321999	0.086082	0.0171	0.037546	AK344161				15244536	3.4095	3.08178	3.5375	3.34618	3.38191	3.36716	4.27246	3.60901	3.66238	3.12856	3.2721	3.14323
15184493	ANKRD6		3.99	3.89	4.1	4.23	1.07	1.07	0.030758	0.010667	0.649045	0.001233	0.15405	0.165066	ENSSSCT00000004778; ENSSSCT00000031111				15184493	4.09729	4.00046	3.9862	3.88605	3.8646	3.93479	4.35494	4.23935	4.22365	3.88605	4.11757	4.24259
15267792	ANKRD61		5.17	5.05	5.18	5.13	1.09	1.09	0.224424	0.507633	0.932597	0.299091	0.413104	0.577818	ENSSSCT00000008333; ENSSSCT00000030527				15267792	5.13031	5.17067	5.1998	5.18675	5.05356	5.04363	5.54487	5.11598	5.14486	5.18798	5.29326	5.0401
15309211	ANKS1A	ankyrin repeat and sterile alpha motif domain containing 1A	5.67	5.79	5.79	5.92	-1.09	1.09	0.815495	0.52215	0.044287	0.654822	0.291303	0.859198	NM_001246264; HQ630074				15309211	5.64957	5.46599	5.68863	5.77345	5.34159	5.81313	5.29289	6.12723	5.93319	5.79439	5.9144	5.78941
15294994	ANKS1B	ankyrin repeat and sterile alpha motif domain containing 1B	2.68	2.58	2.78	2.62	1.07	1.07	0.486495	0.399599	0.288024	0.187036	0.105167	0.988399	ENSSSCT00000000965				15294994	2.66767	2.69115	2.45227	2.57017	2.62079	2.37479	2.59566	2.64946	2.92663	2.79553	2.60369	2.76703
15269231	ANKS3		5.49	5.53	5.51	5.71	-1.03	1.03	0.24922	0.017996	0.408842	0.160459	0.495687	0.009682	ENSSSCT00000008701				15269231	5.50594	5.3785	5.5674	5.71786	5.54478	5.52411	5.70839	5.68324	5.71632	5.5135	5.60893	5.50795
15274459	ANKS3		6.19	6.08	6.24	6.39	1.08	1.08	0.405828	0.623134	0.602175	0.234997	0.082659	0.878745	ENSSSCT00000008701				15274459	6.33506	6.20533	5.98671	6.15226	6.08581	5.96913	6.00889	6.36285	6.41567	6.25308	6.32203	6.14515
15198012	ANKS6	ankyrin repeat and sterile alpha motif domain containing 6	5.39	5.3	6.72	5.7	1.06	1.06	0.081016	0.835757	0.002402	0.281734	0.001239	0.012965	ENSSSCT00000027353; AK394196				15198012	5.57973	5.36697	5.40421	5.3138	5.10234	5.28541	5.7179	5.67794	5.09547	6.72025	6.26811	6.71523
15221598	ANKUB1	ankyrin repeat and ubiquitin domain containing 1	3.1	3	3.12	2.95	1.07	1.07	0.656898	0.664691	0.262797	0.879472	0.303277	0.738072	XM_003132484; ENSSSCT00000012816				15221598	3.10904	2.80951	3.09964	3.18176	3.01252	2.98985	3.3662	2.93678	2.95516	3.11934	3.17779	3.1134
15237772	ANKZF1	ankyrin repeat and zinc finger domain containing 1	5.31	5.17	5.3	5.39	1.1	1.1	0.757467	0.51435	0.483749	0.369824	0.306793	0.832281	AK235012				15237772	5.06618	5.31344	5.30675	5.06255	5.35292	5.15365	5.37663	5.43528	5.13666	5.24544	5.30304	5.33562
15252922	ANLN		8.84	8.78	10.17	5.64	1.04	1.04	0.833293	8e-06	0.003285	1.1e-05	0.003188	1.6e-05	ENSSSCT00000018136				15252922	8.85467	8.6354	8.94745	8.79143	8.606	8.94876	5.74266	5.63141	5.5422	10.1241	9.67759	10.2143
15260533	ANO1	anoctamin 1, calcium activated chloride channel	6.06	6.59	7.21	5.48	-1.44	1.44	0.018106	0.012785	0.004829	9.5e-05	0.020835	0.000465	XM_003122417; ENSSSCT00000014066				15260533	6.0722	5.83687	6.27755	6.50179	6.68113	6.59643	5.48037	5.56135	5.3943	7.22878	6.92263	7.46601
15219469	ANO10	anoctamin 10	8	7.73	8.07	7.7	1.21	1.21	0.424241	0.198085	0.883012	0.52731	0.469963	0.212007	AK236407				15219469	8.00755	7.81662	8.186	8.10728	7.69869	7.76197	8.00235	7.66532	7.49343	8.08526	7.7966	8.06188
15294043	ANO2	anoctamin 2	3.74	3.87	3.73	3.55	-1.09	1.09	0.21403	0.045387	0.743719	0.044432	0.26028	0.039959	ENSSSCT00000000776; ENSSSCT00000028928				15294043	3.66467	3.73621	3.75522	4.04416	3.85613	3.7059	3.45518	3.63976	3.54422	3.72404	3.68275	3.7941
15262627	ANO3	anoctamin 3	3.95	3.54	3.48	7.32	1.33	1.33	0.143732	7.8e-05	0.03361	4.9e-05	0.302345	2.8e-05	XM_003122910; XM_003353922; ENSSSCT00000014567				15262627	3.78288	4.22227	3.92112	3.51147	3.56831	3.89104	7.81453	7.27511	7.35797	3.47348	3.63573	3.34911
15294921	ANO4	anoctamin 4	2.66	2.77	2.69	2.8	-1.08	1.08	0.534803	0.26461	0.876012	0.31725	0.41517	0.086493	XM_003126688				15294921	2.54129	2.84378	2.64567	2.76846	2.66513	2.79479	2.83998	2.7982	2.75153	2.68126	2.63374	2.76388
15290179	ANO6	anoctamin 6	8.58	8.5	9.15	7.99	1.05	1.05	0.757529	0.020626	0.008872	0.03577	0.035929	0.003528	ENSSSCT00000000873				15290179	8.62502	8.58458	8.51039	8.5198	8.48833	8.8227	8.34795	8.02194	7.96072	9.17397	8.86635	9.12377
15189789	ANP32B	acidic (leucine-rich) nuclear phosphoprotein 32 family, member B	10.86	10.69	10.41	9.75	1.13	1.13	0.257492	0.000431	0.006805	0.00034	0.007659	0.001364	AK239532; AK390985				15189789	10.9411	10.8741	10.7102	10.6895	10.6872	10.8237	9.76518	9.95076	9.7398	10.5122	10.3808	10.4094
15280960	ANP32E	acidic (leucine-rich) nuclear phosphoprotein 32 family, member E	7.99	8.19	7.8	7.49	-1.15	1.15	0.430644	0.013974	0.191198	0.001146	0.036957	0.072	AK231066				15280960	8.3195	7.91168	7.99671	8.11862	8.19277	8.26	7.5752	7.50468	7.31687	8.02336	7.61894	7.7793
15316861	ANPEP	alanyl (membrane) aminopeptidase	9.05	9.06	9.17	6.02	-1.01	1.01	0.98784	4.5e-05	0.52374	8e-06	0.335665	1.9e-05	ENSSSCT00000002072; ENSSSCT00000035626; NM_214277; HQ824547; ENSSSCT00000032846; ENSSSCT00000034317; ENSSSCT00000032855; AK396621				15316861	8.87124	9.02064	9.30585	9.144	8.99447	9.05271	6.02854	6.29003	6.01582	9.02434	9.15853	9.34529
15189179	ANXA1	annexin A1	11.24	11.22	10.49	11.19	1.01	1.01	0.806286	0.675071	0.00054	0.487868	4.1e-05	0.000986	ENSSSCT00000005802; NM_001163998; ENSSSCT00000033404				15189179	11.3221	11.2504	11.1014	11.1781	11.225	11.2184	11.4418	11.175	11.2018	10.4938	10.5352	10.4183
15226974	ANXA11	annexin A11	8.66	8.91	8.56	8.53	-1.19	1.19	0.017521	0.105045	0.123652	0.007807	0.004064	0.592311	AK351684; ENSSSCT00000033910; ENSSSCT00000032614; ENSSSCT00000033682; ENSSSCT00000035364				15226974	8.64376	8.58336	8.78141	9.03373	8.92107	8.89764	8.24568	8.51604	8.54543	8.58071	8.54818	8.37757
15185729	ANXA2	annexin A2	11.98	12.06	12.03	11.31	-1.06	1.06	0.163728	2.7e-05	0.87687	6e-06	0.079436	1.2e-05	ENSSSCT00000005057; NM_001005726; AK232070; ENSSSCT00000034155				15185729	12.0643	11.9781	11.9913	12.0921	12.0391	12.0605	11.3057	11.3568	11.3056	11.9669	12.0223	12.0282
15194360	ANXA2	annexin A2	8.93	10.48	10.04	9.39	-2.94	2.94	0.131645	0.421381	0.367317	0.106309	0.011529	0.187005	ENSSSCT00000005057; NM_001005726; AY706383				15194360	9.0563	8.74649	10.475	10.4712	10.4942	10.3423	6.54945	9.18121	9.60843	9.79167	10.0969	10.0347
15276082	ANXA4	annexin A4	9.04	8.84	8.6	8.34	1.14	1.14	0.371806	0.002095	0.005859	0.01226	0.053253	0.057313	ENSSSCT00000009128; NM_001167639; AK236330				15276082	8.9979	9.23	9.04425	8.81221	8.86674	9.18376	8.49661	8.2368	8.32283	8.50796	8.59912	8.70466
15232751	ANXA7	annexin A7	9.45	9.47	9.37	8.29	-1.02	1.02	0.636947	0.000874	0.866269	0.000679	0.534834	0.001006	ENSSSCT00000027928; AK236443				15232751	9.48356	9.43803	9.26053	9.47599	9.52746	9.3199	8.3068	8.45268	8.09384	9.36174	9.25824	9.50855
15233051	ANXA8	annexin A8	8.69	9.43	8.36	7.2	-1.67	1.67	0.056811	0.05624	0.747301	0.020136	0.083704	0.089437	ENSSSCT00000011352; NM_001243599; AK349920; ENSSSCT00000036479				15233051	8.87578	8.54993	8.66591	9.44771	9.85114	8.96595	7.155	8.3332	6.76877	8.35459	9.10085	8.36135
15285756	ANXA9	annexin A9	3.97	4.03	4.24	4.08	-1.04	1.04	0.540416	0.552843	0.084668	0.890282	0.153832	0.274539	NM_001243348; ENSSSCT00000007279; AK349662				15285756	4.13525	3.82055	3.97008	3.93739	4.22247	4.01563	4.08664	3.84078	4.31963	4.15398	4.53472	4.2412
15251143	AOAH	acyloxyacyl hydrolase (neutrophil)	3.26	3.13	3.23	3.46	1.1	1.1	0.351544	0.344162	0.499893	0.081586	0.638461	0.107905	AK238813; ENSSSCT00000033857				15251143	3.51055	3.24076	3.07274	3.23823	3.14272	2.96967	3.70942	3.25749	3.44516	3.21261	3.25259	3.04072
15211461	AOC2	amine oxidase, copper containing 2 (retina-specific)	3.06	3.04	2.95	3.24	1.02	1.02	0.798539	0.015324	0.983007	0.013977	0.964714	0.215366	XM_003131393; ENSSSCT00000018923				15211461	3.05773	3.10592	3.03648	3.04143	3.03151	3.10245	3.23446	3.18275	3.31523	2.96098	2.93506	3.29606
15237211	AOX1	aldehyde oxidase 1	2.61	2.48	2.52	2.67	1.09	1.09	0.315365	0.543869	0.918805	0.08746	0.232504	0.422397	XM_003133582; ENSSSCT00000017521				15237211	2.42619	2.81356	2.60312	2.51543	2.48425	2.453	2.90854	2.65941	2.57382	2.51577	2.52323	2.75909
15231196	AP1B1	adaptor-related protein complex 1, beta 1 subunit	7.57	7.52	7.62	6.75	1.04	1.04	0.996328	0.004035	0.658615	0.002089	0.531154	0.00073	XM_003359150; ENSSSCT00000028355; ENSSSCT00000010934				15231196	7.58318	7.37121	7.73266	7.70294	7.46505	7.5172	6.56697	6.87806	6.76807	7.57155	7.62271	7.64593
15257473	AP1M1	adaptor-related protein complex 1, mu 1 subunit	9.35	9.19	9.39	8.06	1.12	1.12	0.090566	0.000612	0.826577	0.000741	0.028595	0.000249	NM_001243917; ENSSSCT00000015135				15257473	9.35928	9.33817	9.63941	9.29299	9.19774	9.07693	7.78315	8.06538	8.15204	9.39732	9.38616	9.48203
15264052	AP1M2		2.91	2.78	2.91	2.89	1.1	1.1	0.209976	0.352416	0.442265	0.515458	0.48421	0.903857	ENSSSCT00000014891				15264052	2.92027	3.06054	2.89315	2.75015	2.96197	2.78939	2.96324	2.87991	2.82258	2.96778	2.80131	2.92144
15303640	AP2A1	adaptor-related protein complex 2, alpha 1 subunit	7.74	7.91	7.28	6.23	-1.12	1.12	0.47934	0.000474	0.017977	5.8e-05	3.3e-05	0.000325	XM_003127338; ENSSSCT00000003554; ENSSSCT00000026861				15303640	7.73377	7.63359	8.053	7.90839	7.88327	7.92575	5.93529	6.20898	6.24914	7.35952	7.28126	7.27929
15212623	AP2B1	adaptor-related protein complex 2, beta 1 subunit	9.87	9.83	9.58	9.16	1.03	1.03	0.742812	0.003462	0.000849	0.006401	0.024315	0.017707	NM_001243183; ENSSSCT00000025334				15212623	9.86393	9.79084	9.87182	9.84032	9.69335	9.91823	9.34394	9.16177	8.97244	9.60166	9.55459	9.58331
15303274	AP2S1	adaptor-related protein complex 2, sigma 1 subunit	8.62	8.69	7.83	7.07	-1.05	1.05	0.939761	0.000562	0.005533	0.00025	0.001855	0.001454	NM_001244452; ENSSSCT00000003445; NM_001244453; ENSSSCT00000029635				15303274	8.40303	8.84141	8.6193	8.70852	8.68019	8.43814	6.87056	7.18625	7.08901	7.84249	7.97929	7.81421
15265859	AP3B1	adaptor-related protein complex 3, beta 1 subunit	8.57	8.44	8.48	7.52	1.09	1.09	0.73478	0.000963	0.40681	0.002818	0.418002	0.000788	NM_001098585; AB271937				15265859	8.57503	8.56536	8.39414	8.43645	8.44713	8.79411	7.77772	7.53616	7.50655	8.48792	8.47572	8.38392
15310562	AP3B2; LOC100154412	AP-3 complex subunit beta-2-like; adaptor-related protein complex 3, beta 2 subunit	3.62	3.51	3.65	3.59	1.08	1.08	0.725839	0.869056	0.736156	0.721331	0.473296	0.968408	ENSSSCT00000002023; XR_130748; XM_003361218				15310562	3.62019	3.46682	3.62247	3.61249	3.50588	3.52194	3.79506	3.57057	3.40882	3.49065	3.63473	3.66478
15255885	AP3D1	adaptor-related protein complex 3, delta 1 subunit	7.99	8.05	8.03	7.67	-1.04	1.04	0.179453	0.004374	0.706575	0.003547	0.25757	0.003864	AB271938				15255885	7.99166	7.97709	8.05653	8.17257	8.05474	8.03707	7.59649	7.77308	7.66228	7.97361	8.03525	8.05926
15263214	AP3D1	adaptor-related protein complex 3, delta 1 subunit	7.64	7.88	7.72	7.49	-1.18	1.18	0.017522	0.145956	0.576227	0.015857	0.04016	0.112516	AB271938; ENSSSCT00000014700; AK232034				15263214	7.63299	7.59934	7.6955	7.78098	7.96497	7.88795	7.33969	7.50659	7.61829	7.7267	7.7047	7.58946
15232843	AP3M1	adaptor-related protein complex 3, mu 1 subunit	9.14	8.98	8.87	8.64	1.12	1.12	0.159318	0.002527	0.0158	0.002479	0.023231	0.007305	NM_001243516; ENSSSCT00000011291; AK344906				15232843	9.21941	9.15268	9.01498	9.07541	8.97003	8.98688	8.65241	8.62747	8.48141	8.8453	8.91224	8.8639
15248214	AP3M2	adaptor-related protein complex 3, mu 2 subunit	5.27	5.4	5.06	5.34	-1.1	1.1	0.3724	0.484752	0.166742	0.744845	0.006812	0.012998	ENSSSCT00000007702; XM_003134229				15248214	5.06847	5.5561	5.23645	5.56183	5.40494	5.36202	5.55211	5.35859	5.31963	5.10092	5.06161	4.92663
15316882	AP3S2; C7H15orf38	adaptor-related protein complex 3, sigma 2 subunit; chromosome 15 open reading frame 38 ortholog	7.8	7.47	7.68	6.53	1.26	1.26	0.016207	0.001549	0.182363	0.009511	0.112592	0.003424	NM_001244548; ENSSSCT00000025884; ENSSSCT00000002073; NM_001244544; AK346576				15316882	7.80677	7.82948	7.76236	7.5838	7.48505	7.29797	6.5574	6.95913	6.49286	7.80172	7.55284	7.68372
15194640	AP4E1	adaptor-related protein complex 4, epsilon 1 subunit	7.44	7.01	7.4	6.81	1.35	1.35	0.213169	0.305001	0.59588	0.813827	0.037578	0.159438	ENSSSCT00000025088; XM_001924871; ENSSSCT00000005118				15194640	7.51304	7.40907	6.96354	7.03219	6.79242	7.16827	7.44132	6.7777	6.55689	7.53388	7.28419	7.38429
15317325	AP4S1	adaptor-related protein complex 4, sigma 1 subunit	7.66	7.11	7.34	6.73	1.47	1.47	0.346341	0.08847	0.795318	0.025328	0.045856	0.009376	NM_001243497; ENSSSCT00000002205; AK345147				15317325	7.60711	7.72524	6.85341	7.14022	7.11424	7.05393	6.93007	6.7124	6.58774	7.41808	7.35147	7.18166
15197479	APBA1	amyloid beta (A4) precursor protein-binding, family A, member 1	4.29	4.83	4.67	4.54	-1.46	1.46	0.101033	0.063936	0.045484	0.523057	0.827909	0.285848	ENSSSCT00000025216				15197479	4.29926	4.50996	4.24919	4.41724	4.86102	4.80155	4.54942	4.53451	4.68698	4.94139	4.59211	4.66806
15263338	APBA3	amyloid beta (A4) precursor protein-binding, family A, member 3	5.78	5.83	5.86	5.68	-1.04	1.04	0.814977	0.348101	0.782137	0.364416	0.944592	0.38067	AK234421				15263338	6.0027	5.79248	5.745	5.82894	5.89325	5.75109	5.47783	5.92356	5.65498	5.85991	5.73308	5.86702
15267039	APBB3	amyloid beta (A4) precursor protein-binding, family B, member 3	5.73	5.81	6.23	6.06	-1.06	1.06	0.237777	0.122592	0.019055	0.191859	0.0278	0.550771	AK400187				15267039	5.82026	5.69193	5.72346	5.83948	5.81259	5.76684	5.76138	6.23031	6.08789	5.94569	6.23724	6.22523
15259021	APC	adenomatous polyposis coli	8.42	8.77	8.64	7.96	-1.28	1.28	0.033998	0.383406	0.025889	0.035468	0.306852	0.042469	HQ288551; ENSSSCT00000015525				15259021	8.4143	8.4158	8.13723	8.77451	8.57932	8.94231	8.47625	7.99026	7.92029	8.644	8.64415	8.63972
15321141	APC10	anaphase promoting complex subunit 10 protein	6.94	6.89	6.07	6.18	1.03	1.03	0.812355	0.012411	0.000862	0.015045	0.001827	0.291815	ENSSSCT00000009904; NM_001177927; GU810080				15321141	6.93326	6.94617	6.73196	6.73968	7.08965	6.87577	5.97096	6.45332	6.15331	6.07033	5.86791	6.07143
15250017	APCDD1L	adenomatosis polyposis coli down-regulated 1-like	5.72	5.94	6.12	6.43	-1.17	1.17	0.111282	0.004174	0.031066	0.012194	0.211221	0.046004	XM_001926560; ENSSSCT00000008232				15250017	5.72801	5.69381	5.87614	6.06881	5.83411	5.93335	6.78348	6.40123	6.45055	5.95164	6.12513	6.2665
15215439	APEH	N-acylaminoacyl-peptide hydrolase	7.03	6.8	6.6	6.01	1.17	1.17	0.003213	0.001759	0.001373	0.005734	0.073208	0.013446	NM_213923; D00524				15215439	7.02824	6.98745	7.02273	6.80585	6.78817	6.68392	5.74557	6.21425	6.03001	6.70075	6.59417	6.53168
15317872	APEX1	APEX nuclease (multifunctional DNA repair enzyme) 1	7.81	7.95	7.3	6.27	-1.1	1.1	0.416336	0.000455	0.006901	0.000241	0.001782	0.00156	ENSSSCT00000002390; NM_001139471; FJ358603				15317872	7.82441	7.61531	7.91316	7.75529	7.95674	7.9374	6.0894	6.47733	6.26573	7.31819	7.28426	7.13023
15280951	APH1A	anterior pharynx defective 1 homolog A (C. elegans)	9.39	9.25	9.18	8.38	1.1	1.1	0.03448	3.6e-05	0.009752	0.000393	0.832846	0.000208	NM_001244487; ENSSSCT00000023376				15280951	9.38818	9.41892	9.35526	9.25316	9.07827	9.25313	8.28977	8.4519	8.38076	9.24661	9.18501	9.10476
15262388	API5	apoptosis inhibitor 5	8.93	8.81	8.75	8.63	1.09	1.09	0.311743	0.052628	0.074891	0.099777	0.195028	0.243492	AK345145				15262388	9.04646	8.83821	8.92433	8.80393	8.93169	8.82212	8.81458	8.61647	8.52994	8.83312	8.75682	8.73683
15298493	APITD1; CORT	apoptosis-inducing, TAF9-like domain 1; cortistatin	6.46	6.69	5.93	5.21	-1.18	1.18	0.744202	0.003029	0.129301	0.004117	0.107031	0.003468	ENSSSCT00000003776; NM_001204935; NM_001204936; ENSSSCT00000003775; AK351775				15298493	6.41906	6.18878	6.84704	6.71814	6.90944	6.14256	5.02871	5.21055	5.26129	6.29518	5.91204	5.9373
15294682	APLP2	amyloid beta (A4) precursor-like protein 2	7.55	7.38	7.74	7.04	1.12	1.12	0.216889	0.033199	0.953752	0.025543	0.035227	0.004275	ENSSSCT00000000915; NM_001135961; FJ183794				15294682	7.59759	8.11039	7.50058	7.37018	7.39687	7.56719	7.02639	7.24013	6.94186	7.72138	7.89026	7.63461
15326688	APLP2	amyloid beta (A4) precursor-like protein 2	10.37	10.28	10.49	10.41	1.07	1.07	0.23768	0.702376	0.163524	0.120854	0.042416	0.15585	AK390284; AK395992				15326688	10.5169	10.2105	10.3733	10.248	9.94973	10.3109	10.4904	10.4126	10.3221	10.716	10.503	10.4771
15330422	APOA1	apolipoprotein A-I	7	7.34	6.46	7.86	-1.27	1.27	0.14581	0.20942	0.004867	0.464131	0.005638	0.040762	ENSSSCT00000034599; NM_214398; ENSSSCT00000016436; X59414				15330422	6.93505	6.98869	7.10335	7.37564	7.00777	7.31601	6.84365	7.9048	7.82278	6.36534	6.44451	6.63304
15280148	APOA1BP	apolipoprotein A-I binding protein	7.88	8.05	7.37	6.9	-1.13	1.13	0.027364	0.000281	0.000396	0.000345	0.000825	0.006659	ENSSSCT00000007098; NM_001078664; AK237183				15280148	7.87128	7.79982	7.88054	8.04266	8.28793	8.06297	6.74694	6.91236	7.00826	7.3617	7.38452	7.25554
15328425	APOA1BP		3.34	3.31	3.63	3.52	1.02	1.02	0.664818	0.012191	0.09803	0.110285	0.118961	0.492639	ENSSSCT00000016978				15328425	3.375	3.27942	3.3489	3.33554	3.45351	3.03538	3.61487	3.48862	3.51942	3.43638	3.93304	3.59577
15279691	APOA2	apolipoprotein A-II	3.93	4.06	4.37	4.04	-1.09	1.09	0.48731	0.597397	0.228777	0.85503	0.325035	0.486828	NM_001186294; ENSSSCT00000006964				15279691	4.07537	3.88038	3.92763	4.05458	3.9289	4.06877	4.28955	4.01708	3.82809	3.88394	4.33381	4.39952
15330418	APOA4	apolipoprotein A-IV	4.81	4.7	4.84	4.74	1.08	1.08	0.876934	0.513902	0.243182	0.486318	0.204977	0.954213	ENSSSCT00000016434; NM_214388				15330418	4.64558	4.84341	4.80369	4.70739	4.69637	4.85023	5.51807	4.60472	4.78352	4.86754	4.79306	5.18984
15330414	APOA5	apolipoprotein A-V	4.35	4.54	4.63	4.73	-1.14	1.14	0.135169	0.127409	0.0194	0.545548	0.386348	0.947325	ENSSSCT00000016433; NM_001159308; FJ810861				15330414	4.44764	4.34431	4.24439	4.52009	4.77724	4.41993	4.99611	4.37457	4.7625	4.6451	4.84006	4.60687
15272446	APOB		2.98	3.05	3.12	3.31	-1.04	1.04	0.854509	0.203082	0.974436	0.1132	0.87727	0.182836	ENSSSCT00000009406; ENSSSCT00000023932				15272446	2.98136	3.21697	2.98471	3.05301	3.11879	2.95791	3.3	3.07101	3.32297	3.10548	3.15125	2.91543
15272470	APOB; SSC.81422	apolipoprotein B (including Ag(x) antigen)	2.77	2.76	2.58	2.82	1.01	1.01	0.479544	0.878085	0.236751	0.732852	0.510503	0.443421	AK232639; ENSSSCT00000026570; ENSSSCT00000009407				15272470	2.87565	2.76619	2.66997	2.75469	2.76937	2.59971	2.81507	2.54694	2.89091	2.58243	2.57266	2.78071
15287360	APOBEC3F	apolipoprotein B mRNA editing enzyme, catalytic polypeptide-like 3F	7.05	6.89	5.69	5.15	1.12	1.12	0.771176	0.000653	0.000447	0.000784	0.000674	0.027925	ENSSSCT00000000097; NM_001097446; DQ974647				15287360	7.08751	6.81039	7.03524	7.12821	6.88079	6.80297	5.10768	5.22202	4.60431	5.81882	5.51941	5.71141
15303222	APOC2	apolipoprotein C-II	3.19	3.15	3.6	3.41	1.02	1.02	0.892965	0.041738	0.0128	0.058159	0.019264	0.143644	ENSSSCT00000003424; NM_001177328; GU386344				15303222	3.04359	3.27594	3.19988	3.31576	3.0145	3.14146	3.34947	3.39642	3.50566	3.43887	3.60838	3.59084
15325951	APOC3	apolipoprotein C-III	4.9	4.85	5.09	5.1	1.04	1.04	0.966324	0.090177	0.13522	0.065594	0.066969	0.425761	ENSSSCT00000016435; NM_001002801; M84133				15325951	4.66867	4.89926	4.96108	4.84772	4.80763	4.88602	5.54021	5.03986	5.13338	4.91447	5.09938	5.22595
15303226	APOC4	apolipoprotein C-IV	3.3	2.86	2.99	3.18	1.36	1.36	0.821332	0.60599	0.113747	0.97751	0.603065	0.007463	NM_001174132; ENSSSCT00000003425; GU386346				15303226	3.31534	3.41592	3.00454	2.93422	3.77631	2.78474	3.22004	3.17778	3.12533	2.94876	2.98945	3.03348
15217667	APOD; TCTP	apolipoprotein D; translationally controlled tumor protein	3.36	3.39	3.43	4.89	-1.02	1.02	0.843334	0.003135	0.78071	0.001965	0.453199	0.00264	AK234926; AK234306				15217667	3.25046	3.5854	3.34558	3.31265	3.3896	3.4133	4.87559	5.00858	4.38482	3.3188	3.43635	3.53082
15303228	APOE	apolipoprotein E	6.95	6.75	6.36	8.55	1.15	1.15	0.483614	0.016838	0.023787	0.010366	0.026468	0.003925	ENSSSCT00000003426; NM_214308				15303228	6.93981	7.18891	6.72829	6.99312	6.73269	6.77038	7.64839	8.55657	8.54006	5.85576	6.39324	6.3212
15287597	APOL3	apolipoprotein L, 3	3.14	3.23	3.3	3.3	-1.06	1.06	0.314317	0.18972	0.084534	0.663325	0.283937	0.500314	AK237275				15287597	3.03436	3.25502	3.13537	3.16063	3.31939	3.21691	3.30248	3.17885	3.30314	3.25215	3.30645	3.33127
15308597	APOM	apolipoprotein M	3.15	3.37	3.46	3.76	-1.17	1.17	0.445864	0.040955	0.031982	0.08412	0.117724	0.231736	ENSSSCT00000001547; NM_001040640; AY610077				15308597	3.34658	3.13591	3.06208	3.11262	3.34763	3.39258	3.73412	3.384	3.78649	3.45885	3.45296	3.45885
15292552	APON	ovarian and testicular apolipoprotein N	3.82	3.86	3.71	3.56	-1.02	1.02	0.228333	0.149871	0.48858	0.082534	0.132232	0.236581	ENSSSCT00000000430; NM_001003925; AY583018				15292552	3.82271	3.7188	3.81935	3.8479	3.80029	3.93976	3.75141	3.58375	3.30089	3.67455	3.70971	3.83856
15218529	APP	amyloid beta (A4) precursor protein	10.95	10.81	11.22	11.35	1.1	1.1	0.021639	0.012034	0.020225	0.001569	0.00292	0.959051	NM_214372; ENSSSCT00000013154; AB032550; ENSSSCT00000013153				15218529	10.9437	11.0732	10.9508	10.8364	10.724	10.8126	11.3592	11.3469	11.1837	11.2369	11.4293	11.209
15222786	APP	amyloid beta (A4) precursor protein	10.86	10.62	11.13	11.22	1.18	1.18	0.035154	0.005274	0.023392	0.000361	0.001869	0.32134	NM_214372; ENSSSCT00000013154; AK230844; ENSSSCT00000013153				15222786	10.8095	10.9954	10.8537	10.7505	10.6139	10.6291	11.2713	11.2203	11.1843	11.1274	11.2619	11.0897
15200757	APTX	aprataxin	5.76	5.77	5.77	5.16	-1.01	1.01	0.651055	0.003148	0.999906	0.006934	0.65889	0.003684	ENSSSCT00000012043; NM_213734; AY040779				15200757	5.84105	5.77376	5.63561	6.01306	5.65939	5.75606	5.29058	5.04924	5.14629	5.78264	5.84552	5.62222
15302812	AQN-1; PSP-II	AQN-1 protein; porcine seminal protein II	2.51	2.85	2.86	2.75	-1.26	1.26	0.65177	0.652372	0.631786	0.921538	0.88649	0.994349	NM_001025210; ENSSSCT00000003308; ENSSSCT00000003307; NM_213836; AJ004998; AJ853853				15302812	2.44935	3.18629	2.56728	2.90093	2.85507	2.78444	2.70524	2.7763	3.09842	2.70951	2.8605	3.01332
15285389	AQP10	aquaporin 10	3.71	3.78	4.05	4.28	-1.05	1.05	0.434699	0.049216	0.021828	0.073549	0.052241	0.377278	NM_001128454; ENSSSCT00000007176; EU582021				15285389	3.70748	3.54915	3.7167	3.59924	3.82643	3.776	4.6745	3.92244	4.25487	4.2045	4.05922	3.88428
15287837	AQP2	aquaporin 2 (collecting duct)	4.6	4.35	4.55	4.88	1.19	1.19	0.162235	0.931019	0.554062	0.120922	0.378533	0.471882	NM_001128476; ENSSSCT00000024769; EU636238				15287837	4.58069	5.0489	4.61386	4.64506	4.00398	4.3667	4.9054	4.5422	4.84791	4.33118	4.51176	4.94358
15200714	AQP3	aquaporin 3 (Gill blood group)	4.68	4.54	4.9	8.62	1.1	1.1	0.29342	9.9e-05	0.309101	5.7e-05	0.017958	9.2e-05	ENSSSCT00000012032; NM_001110172; AK238811				15200714	4.85546	4.69967	4.47297	4.53822	4.57024	4.51253	8.19266	8.97183	8.6601	4.90394	4.90394	4.68455
15306060	AQP4	aquaporin 4	2.79	2.7	2.47	2.77	1.06	1.06	0.811676	0.90809	0.251915	0.900377	0.043909	0.20551	NM_001110423; ENSSSCT00000024152; AK344052				15306060	3.1879	2.79818	2.38301	2.85189	2.63846	2.69475	2.79973	2.42377	3.03749	2.35319	2.57114	2.47818
15287840	AQP5	aquaporin 5	5.44	5.52	5.48	5.53	-1.05	1.05	0.928677	0.420305	0.623211	0.340078	0.597468	0.322647	ENSSSCT00000000226; NM_001110424; AK237974				15287840	5.46459	5.22158	5.59487	5.50653	5.52777	5.28507	5.55909	5.53854	5.48396	5.54062	5.47249	5.44787
15287845	AQP6	aquaporin 6, kidney specific	4.46	4.45	4.43	4.73	1	1	0.629926	0.202119	0.544512	0.57868	0.496572	0.165472	NM_001128467; ENSSSCT00000000227; EU620575				15287845	4.53376	4.43541	4.45737	4.2965	5.01907	4.45654	5.12127	4.48653	4.68635	4.54595	4.24936	4.44826
15291883	AQP6; AQP5	aquaporin 6, kidney specific; aquaporin 5	5.26	5.21	5.32	5.32	1.04	1.04	0.740345	0.128778	0.199766	0.102214	0.183608	0.512825	NM_001128467; ENSSSCT00000000227; ENSSSCT00000000226; NM_001110424; AK237974				15291883	5.26207	4.99052	5.26515	5.2018	5.31808	5.11361	5.32438	5.44499	5.32021	5.3924	5.31364	5.26445
15200721	AQP7	aquaporin 7	3.58	3.61	3.7	3.65	-1.02	1.02	0.635113	0.23598	0.128908	0.307055	0.138614	0.970113	NM_001113438; ENSSSCT00000012033; EU024116				15200721	3.39791	3.60092	3.68582	3.70896	3.60262	3.52744	3.62085	3.67266	3.97853	3.69846	3.88533	3.70349
15194459	AQP9	aquaporin 9	4.26	3.55	3.56	4.1	1.63	1.63	0.103095	0.566613	0.073806	0.034304	0.775181	0.00599	ENSSSCT00000005078; NM_001112684; AK344373				15194459	3.66327	4.63006	4.32173	3.31815	3.57222	3.75479	4.08779	4.11153	3.86183	3.39687	3.56436	3.55749
15334044	AR	androgen receptor	6.6	6.07	7.83	7.5	1.44	1.44	0.422979	0.012295	0.002614	0.032942	0.021893	0.820509	NM_214314; ENSSSCT00000013528; AF202775				15334044	6.61205	6.58195	6.19848	6.16399	5.14777	6.76741	8.30402	7.48318	7.51076	7.8008	7.59129	8.1325
15334052	AR	androgen receptor	5.53	5.83	5.96	6.25	-1.23	1.23	0.331585	0.03577	0.346743	0.041046	0.98229	0.053203	NM_214314; ENSSSCT00000013528; AF161717				15334052	5.52992	5.53308	5.97424	5.75654	5.8227	6.00532	6.27304	6.04661	6.39948	5.96163	5.95073	5.68058
15333739	ARAF	v-raf murine sarcoma 3611 viral oncogene homolog	8.64	8.23	8.44	7.78	1.34	1.34	0.06187	0.012904	0.455485	0.035079	0.014861	0.009305	NM_214329; ENSSSCT00000013423; ENSSSCT00000034636; AK235983; ENSSSCT00000035825; ENSSSCT00000035701				15333739	8.61622	8.31407	8.68137	8.22918	8.15132	8.29859	7.51597	7.7946	7.99735	8.49477	8.38988	8.43692
15329254	ARAP1	ArfGAP with RhoGAP domain, ankyrin repeat and PH domain 1	7.24	7.56	7.35	7.33	-1.25	1.25	0.234052	0.982225	0.78358	0.225042	0.146011	0.740533	ENSSSCT00000016168; ENSSSCT00000029475; AK348598				15329254	7.24815	7.22184	7.52673	7.52637	7.35506	7.85271	7.19316	7.323	7.4898	7.19996	7.35652	7.34359
15322492	ARAP2	ArfGAP with RhoGAP domain, ankyrin repeat and PH domain 2	3.05	2.97	2.99	4.21	1.06	1.06	0.315756	0.013677	0.303274	0.008344	0.827816	0.00755	XM_003128906; ENSSSCT00000009593				15322492	3.06555	3.34169	2.99961	2.80965	3.14605	2.95963	4.77306	3.92364	4.16168	3.09424	2.9149	2.98312
15267153	ARAP3	ArfGAP with RhoGAP domain, ankyrin repeat and PH domain 3	5.69	5.86	5.61	5.49	-1.13	1.13	0.344064	0.144574	0.360281	0.021154	0.095829	0.711307	AK392908				15267153	5.80224	5.70356	5.51792	5.85847	5.8589	5.65327	5.47278	5.4946	5.57399	5.66469	5.6063	5.38015
15323295	AREG	amphiregulin	6.37	7.19	3.42	4.92	-1.75	1.75	0.119926	0.571797	0.087888	6.4e-05	5e-06	3.9e-05	NM_214376; ENSSSCT00000009818; AY028310				15323295	6.61796	3.66562	6.15029	7.21097	7.15733	7.52801	5.02417	4.93897	4.77492	3.44837	3.42436	3.38248
15291737	ARF3	ADP-ribosylation factor 3	8	8.06	8.06	7.45	-1.05	1.05	0.672334	0.00926	0.423539	0.001789	0.391471	0.005981	NM_001160426				15291737	7.99922	7.99462	8.35798	8.06303	8.09702	8.02481	7.26969	7.54939	7.46781	8.06999	8.05202	7.86273
15211178	ARF4	ADP-ribosylation factor 4	5.91	5.75	6.19	6.94	1.12	1.12	0.340334	0.002745	0.033584	0.016289	0.090033	0.024812	NM_001145220; FJ455235				15211178	5.78888	5.92185	5.98553	5.7459	5.97493	4.94055	6.94187	7.18203	6.67673	6.51045	6.21554	6.15463
15220447	ARF4	ADP-ribosylation factor 4	11.38	11.34	11.3	11.28	1.02	1.02	0.929988	0.520483	0.341729	0.534797	0.29064	0.7982	NM_001048072; ENSSSCT00000012547; AY864620				15220447	11.4011	11.3728	11.2669	11.336	11.2907	11.3997	11.4244	11.2967	11.1068	11.3189	11.281	11.3042
15257905	ARF4; ARF3; ARF1	ADP-ribosylation factor 4; ADP-ribosylation factor 3; ADP-ribosylation factor 1	10.84	10.94	10.77	10.11	-1.07	1.07	0.739975	0.020192	0.128041	0.021631	0.276321	0.027076	ENSSSCT00000015283; NM_001160427; AK238887				15257905	10.8339	10.7897	10.8974	10.9658	10.9214	10.7208	9.84437	10.483	10.0674	10.7994	10.7763	10.7402
15265432	ARF4; ARF3; ARF1	ADP-ribosylation factor 4; ADP-ribosylation factor 3; ADP-ribosylation factor 1	6.76	8.02	7.27	6.99	-2.4	2.4	0.2304	0.672912	0.797697	0.501723	0.072775	0.737279	ENSSSCT00000015283; AK238887				15265432	6.73484	6.78438	7.97294	8.06273	7.98337	7.38628	6.92807	7.04749	8.34641	7.25349	7.19027	7.38427
15252636	ARF5	ADP-ribosylation factor 5	7.41	7.47	6.69	6.68	-1.04	1.04	0.464926	0.034813	0.022205	0.003141	0.000698	0.839896	ENSSSCT00000018066; NM_001145221; FJ455237				15252636	6.93341	7.41367	7.41269	7.47003	7.46816	7.24791	6.67261	6.54848	6.83761	6.62361	6.6847	6.69438
15188124	ARF6	ADP-ribosylation factor 6	9.2	9.34	9.19	9.15	-1.1	1.1	0.310698	0.879068	0.601891	0.407451	0.435	0.609025	NM_001078677; ENSSSCT00000005528; FJ455238				15188124	9.32972	9.01851	9.21248	9.22749	9.33796	9.33539	8.92101	9.43254	9.1224	9.1917	9.19761	9.34818
15254845	ARFGAP2	ADP-ribosylation factor GTPase activating protein 2	7.25	7.17	7.08	6.83	1.06	1.06	0.190512	0.016401	0.165522	0.004793	0.628154	0.018693	NM_001244552; ENSSSCT00000014465				15254845	7.28407	7.21157	7.61411	7.12558	7.21022	7.1774	6.92392	6.83427	6.73418	7.07616	7.08217	7.25495
15247534	ARFGEF2	ADP-ribosylation factor guanine nucleotide-exchange factor 2 (brefeldin A-inhibited)	7.65	7.79	7.61	7.08	-1.1	1.1	0.108936	0.024088	0.349107	0.014181	0.057129	0.030017	XM_003483981; ENSSSCT00000008164				15247534	7.64955	7.69677	7.60181	7.68921	7.77968	7.91112	7.32379	7.10807	6.76465	7.56859	7.65821	7.60077
15323534	ARFIP1	ADP-ribosylation factor interacting protein 1	8.86	8.8	9.03	8.35	1.04	1.04	0.525289	0.009511	0.143166	0.00362	0.010794	0.001442	NM_001252233; ENSSSCT00000009867				15323534	8.85386	9.00346	8.71658	8.77277	8.79884	8.82656	8.35864	8.45883	8.20682	9.12735	8.95856	9.01474
15183956	ARG1; LOC100628107	arginase, liver; arginase-1-like	8.7	7.68	5.6	6.07	2.04	2.04	0.119164	0.007187	0.005661	0.037778	0.021487	0.261487	NM_214048; AY039112; ENSSSCT00000033548				15183956	8.90709	8.64683	7.59098	7.70084	7.65378	6.63307	5.75329	6.03412	6.47299	5.65598	6.10382	4.98189
15312575	ARG2	arginase, type II	6.72	6.15	5.84	5.54	1.49	1.49	0.414597	0.039752	0.117347	0.002131	0.026274	0.026383	AK348565; ENSSSCT00000034592; ENSSSCT00000035428; ENSSSCT00000033225; AK230515; ENSSSCT00000033367; ENSSSCT00000002555; ENSSSCT00000036124				15312575	6.89702	5.86747	6.68773	6.33217	6.09259	6.1479	5.40473	5.55206	5.61022	5.97088	5.72754	5.83081
15222331	ARGFX		2.42	2.44	2.37	2.48	-1.02	1.02	0.538823	0.541508	0.608719	0.2307	0.996533	0.292859	ENSSSCT00000013003				15222331	2.40654	2.42676	2.64533	2.44507	2.3778	2.48866	2.74776	2.46014	2.50572	2.36149	2.38051	2.56851
15205696	ARGLU1	arginine and glutamate rich 1	8.65	8.41	8.54	8.5	1.19	1.19	0.10882	0.613963	0.537639	0.22202	0.043853	0.940651	AK235193				15205696	8.65913	8.74151	8.38996	8.40503	8.40706	8.22703	8.35951	8.70676	8.48356	8.54288	8.53497	8.49638
15321076	ARHGAP10	Rho GTPase activating protein 10	5.85	5.45	7.03	6.32	1.32	1.32	0.088222	0.009528	0.000837	0.005335	0.00089	0.027551	ENSSSCT00000009888				15321076	5.85681	5.83514	5.64348	5.67223	5.2201	5.45285	6.29705	6.68579	6.33271	7.22487	6.80868	7.0397
15323598	ARHGAP10	Rho GTPase activating protein 10	8.02	7.56	9.25	8.61	1.37	1.37	0.005077	0.012454	0.000598	9.5e-05	2.2e-05	0.001505	ENSSSCT00000009888				15323598	7.99205	8.28422	8.03876	7.55866	7.50502	7.62634	8.61413	8.60542	8.45247	9.23256	9.06267	9.26124
15202598	ARHGAP12	Rho GTPase activating protein 12	8.44	8.49	8.46	8.49	-1.03	1.03	0.565835	0.670647	0.398558	0.391004	0.274417	0.648752	AK234796				15202598	8.42545	8.69143	8.45882	8.52106	8.45021	8.92067	8.57572	8.49988	8.35461	8.47824	8.38826	8.45983
15325772	ARHGAP20		4.29	3.85	6.65	5.47	1.35	1.35	0.268736	0.050627	0.005347	0.000953	6e-05	0.004077	ENSSSCT00000016379; ENSSSCT00000029186				15325772	3.57976	5.06153	4.25381	3.82461	3.88482	3.45919	5.88769	5.46787	5.34436	6.92726	6.65459	6.58273
15201112	ARHGAP21	Rho GTPase activating protein 21	9.69	10.15	10.43	9.71	-1.38	1.38	0.058528	0.739647	0.000131	0.075245	0.193517	0.000653	ENSSSCT00000012118; ENSSSCT00000029464; XM_003130770; ENSSSCT00000028075				15201112	9.71406	9.69127	9.65256	10.1104	9.898	10.538	9.81321	9.71409	9.59936	10.4354	10.4342	10.5914
15233127	ARHGAP22	Rho GTPase activating protein 22	6.11	6.48	5.67	6.11	-1.3	1.3	0.065198	0.728145	0.047721	0.069847	0.005178	0.017193	AK347519; AK350158				15233127	6.08505	5.97134	6.38771	6.47321	6.49003	6.90597	6.13287	6.3918	6.09345	5.67029	5.67108	5.88676
15210106	ARHGAP23	Rho GTPase activating protein 23	6.47	6.25	7.12	6.63	1.16	1.16	0.088409	0.155665	0.001872	0.018021	0.000504	0.010941	ENSSSCT00000019653				15210106	6.27017	6.57109	6.48437	5.98546	6.24704	6.25036	6.5381	6.62012	6.8717	7.11845	7.12878	7.25258
15271158	ARHGAP25	Rho GTPase activating protein 25	5.42	4.61	4.54	5.62	1.75	1.75	0.008649	0.348922	0.011579	0.020891	0.954509	0.022394	AK239912; AK237605				15271158	5.08638	5.58116	5.44625	4.31918	4.63659	4.59412	5.29665	6.35187	5.57395	4.56331	4.69606	4.26089
15206935	ARHGAP27	Rho GTPase activating protein 27	4.61	4.76	4.72	4.81	-1.11	1.11	0.544292	0.455793	0.456211	0.809255	0.792491	0.954511	AK231220				15206935	4.30677	4.6303	4.88617	4.83542	4.77033	4.58271	4.81728	4.63794	4.80713	4.71403	4.65444	4.91154
15299791	ARHGAP28	Rho GTPase activating protein 28	7.72	7.26	8.18	6.79	1.38	1.38	0.05663	0.002083	0.103645	0.025696	0.005709	9.4e-05	AK352229				15299791	7.71111	8.15846	7.72372	7.22891	7.08153	7.59465	6.79105	6.79491	6.60543	8.34059	8.16818	8.10912
15284665	ARHGAP30	Rho GTPase activating protein 30	3.89	3.8	3.93	4.24	1.07	1.07	0.230909	0.297482	0.622489	0.015418	0.300309	0.058699	ENSSSCT00000006982				15284665	3.86222	4.34252	3.92149	3.93948	3.81424	3.62287	4.3341	4.24646	4.12893	3.90816	4.12436	3.81022
15222387	ARHGAP31	Rho GTPase activating protein 31	8.17	8.15	8.83	7.73	1.01	1.01	0.762861	0.05259	0.008316	0.022169	0.004624	0.001355	XM_003132660; ENSSSCT00000031238				15222387	8.18904	7.93183	8.30734	8.14636	8.08911	8.31938	7.52362	7.75514	7.88959	8.81537	8.69421	9.00674
15297367	ARHGAP35		9.46	9.4	9.57	8.85	1.04	1.04	0.519371	0.001305	0.024451	0.015368	0.97061	0.00086	ENSSSCT00000003446				15297367	9.42365	9.4588	9.46711	9.43591	9.36061	9.93693	8.85205	8.60144	8.85325	9.51269	9.62154	9.57764
15277473	ARHGAP39; LOC100513276; LOC100621381	Rho GTPase activating protein 39; rho GTPase-activating protein 39-like; uncharacterized LOC100621381	4.83	5.16	5.08	4.71	-1.26	1.26	0.459141	0.721539	0.533102	0.314816	0.866731	0.361587	XM_003481318; XM_003125457; ENSSSCT00000006473; XM_003361202				15277473	4.78864	4.58455	5.23318	4.82488	5.15613	5.1712	4.40742	5.19649	4.65648	5.08828	5.18247	4.79418
15325633	ARHGAP42	Rho GTPase activating protein 42	8.2	7.6	8.39	9.13	1.51	1.51	0.160265	0.000636	0.085019	0.00223	0.036968	9.2e-05	AK350503				15325633	8.21358	7.97884	8.29796	7.61935	7.58905	8.17762	9.1289	9.22333	9.10462	8.37858	8.34618	8.4523
15335743	ARHGAP6; LOC100739338	Rho GTPase activating protein 6; rho GTPase-activating protein 6-like	4.81	5.04	4.71	5.5	-1.17	1.17	0.284494	0.020947	0.160391	0.188023	0.06842	0.004499	AK235377; ENSSSCT00000034145				15335743	5.07583	4.80684	4.80956	4.90712	5.02677	5.40564	5.19726	5.48055	5.53002	4.71428	4.60757	4.81536
15289234	ARHGDIB	Rho GDP dissociation inhibitor (GDI) beta	7.52	7.63	7.23	6.81	-1.08	1.08	0.719345	0.026824	0.192509	0.012151	0.128267	0.059569	NM_001244240; ENSSSCT00000000649; AK237374				15289234	7.52081	7.51873	8.1539	7.49884	7.61167	7.81583	6.52747	6.79415	7.10676	7.24826	7.20782	7.59165
15303010	ARHGEF1; LOC100737052	Rho guanine nucleotide exchange factor (GEF) 1; rho guanine nucleotide exchange factor 1-like	6.02	6.23	5.92	5.5	-1.16	1.16	0.639991	0.007445	0.313851	0.014061	0.227662	0.000578	XM_003127180; ENSSSCT00000003377; XM_003481877				15303010	6.02782	5.83956	6.16362	6.24456	5.82474	6.21051	5.57332	5.50445	5.48699	5.93029	5.84367	5.91925
15280030	ARHGEF11	Rho guanine nucleotide exchange factor (GEF) 11	6.91	7.11	7.3	7.34	-1.15	1.15	0.106384	0.030269	0.008083	0.652396	0.509145	0.843882	ENSSSCT00000007078; XM_001927715				15280030	6.78649	7.06279	6.89386	7.13834	7.06949	7.49138	7.13684	7.35743	7.43586	7.29544	7.31037	7.38328
15326236	ARHGEF12	Rho guanine nucleotide exchange factor (GEF) 12	8.72	9	8.8	9.63	-1.22	1.22	0.073468	0.00142	0.488124	0.037613	0.091323	0.001381	AK344073				15326236	8.72251	8.84937	8.68711	8.94966	9.04091	9.46039	9.98454	9.6277	9.6392	8.80229	8.84329	8.74398
15256445	ARHGEF18	Rho/Rac guanine nucleotide exchange factor (GEF) 18	6.18	6.19	6.41	6.37	-1.01	1.01	0.80246	0.261073	0.013449	0.253179	0.001855	0.325492	XM_003123157; ENSSSCT00000014820				15256445	6.25481	6.10069	6.18101	6.18801	6.18044	6.20418	6.35628	6.41124	6.13893	6.41098	6.34779	6.44211
15304798	ARHGEF19	Rho guanine nucleotide exchange factor (GEF) 19	6.54	6.76	6.75	6.27	-1.16	1.16	0.189682	0.043621	0.745872	0.014227	0.522989	0.122062	XM_003127633; ENSSSCT00000003858				15304798	6.67962	6.46077	6.52725	6.84118	6.76822	6.56061	6.27122	6.41734	6.27122	6.73519	6.76247	6.33041
15280233	ARHGEF2	Rho/Rac guanine nucleotide exchange factor (GEF) 2	8.75	8.26	9.68	8	1.41	1.41	0.015345	0.001345	0.000155	0.040446	9.8e-05	2.1e-05	NM_001128463; ENSSSCT00000007121; AB364503				15280233	8.90065	8.74311	8.68513	8.51171	8.27647	8.23962	7.89804	8.14288	7.99065	9.71872	9.67969	9.67677
15276701	ARHGEF33		3.1	3.04	3.39	3.33	1.04	1.04	0.971185	0.075981	0.123565	0.221928	0.269964	0.873112	ENSSSCT00000032226				15276701	3.06219	3.29853	3.10855	3.05827	3.40578	3.0216	3.40706	3.32789	3.29945	3.22413	3.40413	3.37335
15260077	ARHGEF37	Rho guanine nucleotide exchange factor (GEF) 37	5.41	5.44	5.55	5.72	-1.02	1.02	0.965578	0.175127	0.557895	0.035009	0.38474	0.298405	XM_003124090; ENSSSCT00000015781				15260077	5.43828	5.67346	5.05387	5.42825	5.44697	5.31589	5.56549	5.7122	5.89875	5.72978	5.58006	5.2833
15183348	ARID1B	AT rich interactive domain 1B (SWI1-like)	7.67	7.71	8.36	8.25	-1.03	1.03	0.392172	0.005483	0.000152	0.054339	0.014136	0.29196	AY662692				15183348	7.66056	7.79283	7.674	7.69582	7.72564	8.08742	8.09882	8.2516	8.41286	8.33611	8.35811	8.40784
15317095	ARID3B	AT rich interactive domain 3B (BRIGHT-like)	5.12	4.88	6.17	6.53	1.18	1.18	0.039489	0.00126	0.000256	0.000494	2.9e-05	0.153069	XM_003128492; ENSSSCT00000023820				15317095	4.99405	5.13421	5.23036	4.95243	4.82655	4.87723	6.10774	6.51259	6.54555	6.16835	6.17886	6.03695
15188389	ARID4A	AT rich interactive domain 4A (RBP1-like)	6.75	6.73	7.22	7.88	1.02	1.02	0.956139	0.005954	0.076496	0.003752	0.041781	0.018547	NM_001244179; ENSSSCT00000005590; AK233226				15188389	6.74647	7.03207	6.47144	6.55689	6.70478	6.95339	8.43425	7.91425	7.84514	7.2232	7.02168	7.42507
15225974	ARID4B	AT rich interactive domain 4B (RBP1-like)	7.37	7.16	7.5	8.71	1.16	1.16	0.869029	0.003143	0.458993	0.000839	0.196618	0.000205	AK234417				15225974	7.41455	7.63388	6.95289	7.13987	7.1813	7.55363	8.90884	8.69549	8.60001	7.49341	7.54988	7.45547
15311210	ARIH1	ariadne homolog, ubiquitin-conjugating enzyme E2 binding protein, 1 (Drosophila)	9.82	9.71	9.85	10.19	1.08	1.08	0.818581	0.034427	0.320679	0.05512	0.583773	0.049205	ENSSSCT00000002151				15311210	9.85637	9.8123	9.63945	9.72093	9.69433	9.97452	10.3817	10.1861	9.98689	9.84047	9.80307	9.91643
15215365	ARIH2	ariadne homolog 2 (Drosophila)	8.74	8.74	8.64	8.71	-1	1	0.934994	0.315544	0.242533	0.175773	0.130168	0.813709	ENSSSCT00000012445				15215365	8.84527	8.66837	8.72981	8.74129	8.77524	8.74075	8.70231	8.7285	8.5559	8.74086	8.5446	8.64231
15290389	ARL1	ADP-ribosylation factor-like 1	9.34	9.23	9.15	8.48	1.08	1.08	0.405466	0.002347	0.26258	0.002416	0.774121	0.001891	ENSSSCT00000000950; NM_001031784; AY609711				15290389	9.36426	9.32321	9.11231	9.24682	9.2184	9.0673	8.46101	8.49152	8.16527	9.21393	9.11854	9.14233
15294855	ARL1	ADP-ribosylation factor-like 1	10.79	10.6	10.52	9.87	1.14	1.14	0.742649	0.009278	0.403784	0.002158	0.077524	0.003032	ENSSSCT00000000950; NM_001031784; AY609711				15294855	10.8241	10.7493	10.3767	10.5905	10.6538	10.5568	9.98051	9.88569	9.62686	10.5515	10.5217	10.4863
15234087	ARL3	ADP-ribosylation factor-like 3	6.35	6.14	5.68	6.13	1.16	1.16	0.662026	0.770005	0.03864	0.438702	0.030247	0.009731	NM_001031785; AY996811				15234087	6.37149	6.33089	5.87893	6.18118	6.66275	6.07641	6.27377	6.12394	6.02009	5.7799	5.5434	5.69031
15241879	ARL4C	ADP-ribosylation factor-like 4C	7.46	8.18	6.68	6.8	-1.65	1.65	0.072304	0.075652	0.046069	0.004949	0.002771	0.748661	NM_001244315				15241879	7.88125	7.09236	7.42725	8.53921	7.87601	8.15888	6.56841	6.76685	7.09546	6.95474	6.68151	6.60167
15230238	ARL6IP4	ADP-ribosylation-like factor 6 interacting protein 4	6.08	6.02	5.86	5.77	1.04	1.04	0.774606	0.230947	0.040273	0.242865	0.01575	0.931547	NM_001185160; NM_001185161; ENSSSCT00000010724; NR_033706; AK240231				15230238	5.9468	6.10718	6.07313	5.99129	6.01934	6.06722	5.75977	6.08984	5.78065	5.8189	5.85138	5.92936
15216128	ARL6IP5	ADP-ribosylation-like factor 6 interacting protein 5	10.77	10.78	11	10.46	-1.01	1.01	0.881911	0.084091	0.018101	0.126531	0.116355	0.018803	ENSSSCT00000012593; NM_001048073; AY864608				15216128	10.7948	10.7419	10.7646	10.7893	10.6149	10.9426	10.7172	10.4332	10.2997	10.9915	10.9105	11.1166
15216275	ARL8B	ADP-ribosylation factor-like 8B	9.62	9.68	9.27	9.23	-1.04	1.04	0.726467	0.017412	0.016451	0.005322	0.001175	0.323632	NM_001252214				15216275	9.60692	9.79458	9.53239	9.62158	9.71978	9.68615	9.24608	9.32321	9.05397	9.27866	9.37394	9.26457
15279048	ARMC1	armadillo repeat containing 1	8.34	8.25	8.24	7.54	1.07	1.07	0.430846	0.010822	0.399807	0.010556	0.790206	0.011167	ENSSSCT00000006816; NM_001190196; AK348681				15279048	8.3611	8.46154	8.1523	8.21633	8.25162	8.26483	7.55295	7.52853	6.9458	8.28149	8.18764	8.23743
15327610	ARMC10	armadillo repeat containing 10	9.34	9.33	9.41	9.44	1.01	1.01	0.861444	0.480105	0.586461	0.263936	0.272697	0.779965	NM_001244923; AK234469				15327610	9.33644	9.4959	9.20675	9.33874	9.33004	9.32357	9.57377	9.44861	9.29012	9.50115	9.42449	9.29576
15331797	ARMC10	armadillo repeat containing 10	9.34	9.33	9.41	9.44	1.01	1.01	0.861444	0.480105	0.586461	0.263936	0.272697	0.779965	NM_001244923; AK234469				15331797	9.33644	9.4959	9.20675	9.33874	9.33004	9.32357	9.57377	9.44861	9.29012	9.50115	9.42449	9.29576
15202876	ARMC3	armadillo repeat containing 3	2.64	2.66	2.48	2.82	-1.01	1.01	0.534573	0.699639	0.257397	0.255824	0.384384	0.119116	XM_003130774; ENSSSCT00000012124				15202876	3.01073	2.6696	2.61318	2.57051	2.78925	2.64934	3.0279	2.67244	2.7949	2.4794	2.73543	2.48368
15202809	ARMC4	armadillo repeat containing 4	3.27	3.32	3.58	5.72	-1.03	1.03	0.830108	0.002882	0.113762	0.002499	0.017209	0.003594	AK394866				15202809	3.53081	3.24606	3.06828	3.32852	3.22015	3.39545	6.61214	5.67687	5.35766	3.49121	3.58271	3.6183
15265288	ARMC6	armadillo repeat containing 6	6	5.82	5.62	4.62	1.13	1.13	0.080908	0.001039	0.006806	0.002315	0.080252	0.003418	NM_001243929; ENSSSCT00000015213; NM_001243930				15265288	6.20593	5.93535	5.99728	5.63181	5.82914	5.89009	4.58945	5.00033	4.64338	5.50395	5.60866	5.6296
15210621	ARMC7	armadillo repeat containing 7	4.66	4.67	5.08	4.62	-1	1	0.848996	0.435331	0.001033	0.628453	0.030197	0.020471	NM_001243806; ENSSSCT00000018739				15210621	4.66782	4.65986	4.50828	4.67178	4.79011	4.27383	4.5844	4.66844	4.11983	5.14458	5.08031	5.0696
15337520	ARMCX2		7.4	7.37	6.63	7.09	1.02	1.02	0.800613	0.3498	0.007005	0.203757	0.000604	0.042544	ENSSSCT00000034390				15337520	7.41411	7.11108	7.52273	7.46956	7.32266	7.36158	6.91667	7.43855	7.06348	6.61902	6.76676	6.56372
15334515	ARMCX3	armadillo repeat containing, X-linked 3	7.85	7.88	7.07	7.61	-1.02	1.02	0.436022	0.076097	0.002994	0.059542	0.002783	0.024672	AK232214; ENSSSCT00000013678; ENSSSCT00000034664				15334515	7.85551	7.88175	7.81949	7.8747	7.93565	7.83537	7.78492	7.61492	7.44508	7.28328	7.06155	6.86787
15280868	ARNT	aryl hydrocarbon receptor nuclear translocator	9.09	8.96	8.94	8.69	1.09	1.09	0.032962	0.002871	0.105184	0.018963	0.338398	0.009208	ENSSSCT00000034834; ENSSSCT00000034765; ENSSSCT00000032666; AY485671; ENSSSCT00000033419; ENSSSCT00000033780; ENSSSCT00000007282; XM_001929670				15280868	9.13035	9.01621	9.0957	8.96253	8.85119	8.95519	8.69887	8.77016	8.59867	8.9425	9.0496	8.9421
15310405	ARNT2	aryl-hydrocarbon receptor nuclear translocator 2	5.94	5.64	6.34	4.83	1.23	1.23	0.053177	0.000609	0.048406	0.000369	0.003289	0.00019	ENSSSCT00000001996; XM_001926072; XM_003356649				15310405	5.76199	5.9578	6.0931	5.7327	5.57435	5.63735	4.78581	4.96376	4.82653	6.46628	6.358	6.13747
15255630	ARNTL	aryl hydrocarbon receptor nuclear translocator-like	7.4	7.77	7.48	8.31	-1.29	1.29	0.037893	0.000485	0.241888	0.004346	0.051921	0.000257	NM_001097425; EF216896				15255630	7.51402	7.33539	7.39242	7.74895	7.79326	7.54647	8.36005	8.31134	8.14893	7.47918	7.50258	7.47929
15255638	ARNTL	aryl hydrocarbon receptor nuclear translocator-like	5.79	6.03	5.67	6.33	-1.18	1.18	0.105376	0.007403	0.402449	0.016474	0.010875	0.000713	NM_001097425; EF216896				15255638	5.76806	5.65047	5.97533	5.93338	6.13527	6.02272	6.26175	6.43581	6.31976	5.78713	5.67291	5.63913
15262929	ARNTL	aryl hydrocarbon receptor nuclear translocator-like	5.64	5.74	5.51	5.88	-1.07	1.07	0.287068	0.061658	0.585733	0.135138	0.163272	0.046504	NM_001097425; ENSSSCT00000014634; EF216896				15262929	5.63989	5.41433	5.63686	5.80219	5.54366	5.74343	6.40882	5.90013	5.86152	5.62993	5.32912	5.52673
15273201	ARPC1A	actin related protein 2/3 complex, subunit 1A, 41kDa	9.59	9.51	9.23	8.18	1.06	1.06	0.442304	0.000189	0.020924	0.000361	0.069207	0.000783	ENSSSCT00000008349; NM_001134355; AK232038				15273201	9.70558	9.48918	9.59097	9.50537	9.65156	9.36219	8.15488	8.19767	7.89095	9.24482	9.07556	9.34709
15267935	ARPC1B	actin related protein 2/3 complex, subunit 1B, 41kDa	9.12	9.28	8.52	7.97	-1.12	1.12	0.860832	0.007284	0.006871	0.003778	0.000485	0.092375	NM_001134356; AK231683				15267935	9.13142	9.09983	9.53199	9.3618	9.27713	9.20627	7.65216	8.37208	7.94143	8.51277	8.5534	8.34466
15273246	ARPC1B	actin related protein 2/3 complex, subunit 1B, 41kDa	9.48	9.63	8.96	8.3	-1.11	1.11	0.775012	0.003233	0.005894	0.002086	0.002056	0.048482	NM_001134356; ENSSSCT00000008365; AK231683				15273246	9.4274	9.48909	9.73182	9.63066	9.6318	9.48246	8.09046	8.65883	8.26274	8.95671	8.95501	8.69503
15237694	ARPC2	actin related protein 2/3 complex, subunit 2, 34kDa	10.96	10.82	11.21	9.86	1.11	1.11	0.087218	2.7e-05	0.01211	1.4e-05	0.001872	1.1e-05	NM_001190239; ENSSSCT00000017625; EU868835				15237694	10.9547	11.0555	10.9012	10.8198	10.8107	10.9088	9.9277	9.86678	9.86122	11.218	11.1923	11.3401
15230433	ARPC3	actin related protein 2/3 complex, subunit 3, 21kDa	8.55	8.74	7.9	6.29	-1.14	1.14	0.247366	0.002202	0.005526	0.001382	0.00056	0.006515	ENSSSCT00000010764; AK230934				15230433	8.54874	8.35749	8.75317	8.72768	8.87404	8.61347	6.00681	6.958	6.25215	7.95759	7.83286	7.91056
15216369	ARPC4	actin related protein 2/3 complex, subunit 4, 20kDa	8.99	9.21	9.02	7.7	-1.17	1.17	0.378605	0.012936	0.801676	0.008802	0.050479	0.011785	NM_001206535; ENSSSCT00000012642; AK235727				15216369	8.90297	8.99292	9.31194	9.29304	9.22549	9.09562	6.54272	7.7933	7.61723	9.01185	9.07428	9.02055
15332447	ARPC5	actin related protein 2/3 complex, subunit 5, 16kDa	9.24	9.23	9.62	8.5	1.01	1.01	0.571375	0.002222	0.005039	0.001605	0.000859	0.000375	ENSSSCT00000016950; NM_001134357; EU868838				15332447	9.35019	9.16159	9.22366	9.17767	9.22557	9.22554	8.30016	8.61954	8.52235	9.73978	9.58641	9.62143
15185918	ARPP-19	cAMP-regulated phosphoprotein	7.67	7.6	7.91	7.65	1.05	1.05	0.86095	0.251238	0.066119	0.397141	0.149462	0.06235	ENSSSCT00000005100; NM_214175; AK232838				15185918	7.72825	7.66623	7.67051	7.58305	7.60995	7.82726	7.66949	7.63503	7.36449	7.9055	7.7273	7.91225
15214779	ARPP21	cAMP-regulated phosphoprotein, 21kDa	2.97	3.2	3.3	3.29	-1.17	1.17	0.003408	0.023227	0.002212	0.792743	0.2661	0.575192	AK238714; AK351651				15214779	2.9464	2.96971	2.97196	3.12932	3.21071	3.25604	3.07967	3.31289	3.27163	3.18721	3.33074	3.29991
15337101	ARR3	arrestin 3, retinal (X-arrestin)	2.97	3.39	3.3	3.41	-1.34	1.34	0.350654	0.175325	0.410825	0.468716	0.89376	0.662657	ENSSSCT00000013536; NM_214345				15337101	3.37001	2.9997	2.92967	3.3825	3.39271	3.07099	3.68533	3.38346	3.2006	3.27271	3.65571	3.00964
15325159	ARRB1	arrestin, beta 1	6.71	6.58	6.35	7.74	1.1	1.1	0.773765	0.014083	0.113543	0.008453	0.072957	0.004282	AK235699; AK346829; AK398549				15325159	6.70301	6.40608	6.78083	6.56461	6.70474	6.50154	7.17712	7.6996	7.78651	6.35719	6.48235	6.20533
15209517	ARRB2	arrestin, beta 2	6.6	6.65	6.11	6.7	-1.03	1.03	0.622914	0.695606	0.004827	0.513627	0.007972	0.025659	EU714330; AY610086				15209517	6.58793	6.61762	6.82339	6.65996	6.73001	6.46637	6.50613	7.09399	6.66892	6.12229	5.97443	6.21228
15257656	ARRDC2	arrestin domain containing 2	7.13	7.29	7.09	6.81	-1.11	1.11	0.032849	0.320304	0.161188	0.107461	0.005891	0.472392	XM_003123503; ENSSSCT00000015179; XM_003123504				15257656	7.21235	7.09389	7.12604	7.29399	7.4075	7.26658	6.81649	7.29206	6.68601	7.09096	7.09539	7.04758
15266073	ARRDC3	arrestin domain containing 3	9.52	9.75	7.83	9.94	-1.17	1.17	0.199769	0.019543	0.000148	0.415651	0.000367	4.9e-05	AK344521				15266073	9.66647	9.3762	9.51825	9.56515	10.0808	9.71762	9.93055	10.0752	9.81999	7.67095	7.96862	7.84486
15318059	ARRDC4	arrestin domain containing 4	7.12	7.1	6.32	7.45	1.01	1.01	0.812563	0.15905	0.006856	0.077876	0.001935	0.001756	ENSSSCT00000034830				15318059	7.14965	7.30219	6.79772	7.15738	7.09546	6.86459	7.69214	7.46815	7.18009	6.31352	6.31907	6.13094
15258711	ARSK	arylsulfatase family, member K	7.14	7.4	7.3	7.14	-1.2	1.2	0.819992	0.34315	0.820702	0.292996	0.949998	0.130551	AY609976				15258711	7.13726	7.69234	7.13403	7.43012	6.98638	7.75906	7.14902	7.20526	6.96849	7.61196	7.21125	7.30138
15320912	ART3	ADP-ribosyltransferase 3	2.82	2.83	2.9	2.96	-1	1	0.795685	0.47614	0.513486	0.518623	0.530608	0.751427	NM_001244205; ENSSSCT00000009831; ENSSSCT00000033261; AK347154				15320912	2.82095	2.65726	2.9981	2.94558	2.82764	2.79333	2.96776	2.70974	3.21139	2.88977	2.81045	3.0277
15289254	ART4	ADP-ribosyltransferase 4 (Dombrock blood group)	3.24	3.42	3.74	3.62	-1.13	1.13	0.171895	0.002993	0.021722	0.072035	0.135553	0.774604	NM_001272094; NM_001243346; ENSSSCT00000000653				15289254	3.34428	3.15187	3.22475	3.43341	3.54016	3.2517	3.61598	3.58864	3.64614	3.72709	3.45538	3.75796
15325017	ART5	ADP-ribosyltransferase 5	4.34	4.4	4.56	4.43	-1.04	1.04	0.305387	0.390857	0.377332	0.782091	0.958154	0.869262	AJ294468				15325017	4.47738	4.06007	4.36436	4.59209	4.40432	4.39832	4.32526	4.56143	4.42512	4.26263	4.57947	4.53296
15232224	ARV1	ARV1 homolog (S. cerevisiae)	7.86	7.77	7.5	7.14	1.07	1.07	0.391066	0.008117	0.00889	0.014898	0.027125	0.185507	NM_001243293; ENSSSCT00000011145; AK346916				15232224	7.90656	7.80574	7.8673	7.75635	7.91817	7.69607	7.38474	7.14566	6.88343	7.49183	7.23063	7.50752
15231930	ARVCF	armadillo repeat gene deleted in velocardiofacial syndrome	4.66	4.68	5.09	5.05	-1.01	1.01	0.818797	0.026667	0.026075	0.04002	0.041901	0.76635	ENSSSCT00000011094; XM_001929642				15231930	4.63871	4.53532	4.8257	4.89173	4.54933	4.65564	5.07855	5.0195	5.4014	4.97488	5.30827	5.06865
15233325	ASAH2	N-acylsphingosine amidohydrolase (non-lysosomal ceramidase) 2	2.9	3.11	2.96	3.15	-1.16	1.16	0.122845	0.040964	0.400161	0.443973	0.209543	0.047415	ENSSSCT00000011417; XM_001924431				15233325	2.70799	2.91474	3.0092	2.9858	3.29333	3.09368	3.37405	3.15729	3.14024	2.89987	2.95493	3.06166
15299128	ASAP3	ArfGAP with SH3 domain, ankyrin repeat and PH domain 3	6.64	6.61	6.57	6.6	1.02	1.02	0.569672	0.616152	0.275752	0.816879	0.35051	0.737461	ENSSSCT00000022632				15299128	6.48798	6.76507	6.65103	6.61215	6.52471	6.60884	6.27121	6.62005	6.74685	6.31484	6.56459	6.57957
15335800	ASB11	ankyrin repeat and SOCS box containing 11	2.54	2.69	2.57	2.77	-1.11	1.11	0.145185	0.039151	0.801312	0.062303	0.025098	0.007017	NM_001243488; ENSSSCT00000013272; NM_001243489; ENSSSCT00000032369; AK347170; ENSSSCT00000034299; ENSSSCT00000034712; ENSSSCT00000034637; ENSSSCT00000032912				15335800	2.69577	2.52552	2.44993	2.6575	2.73668	2.69018	2.86434	2.75598	2.77559	2.58471	2.45648	2.56322
15313362	ASB2; LOC100153068; LOC100627413	ankyrin repeat and SOCS box protein 2-like	4.24	4.16	4.58	4.32	1.05	1.05	0.209819	0.785348	0.09106	0.318052	0.045836	0.158027	ENSSSCT00000002739; XM_001925341; XM_003356781				15313362	4.24308	4.37655	4.23411	4.26767	4.16226	4.16609	4.14893	4.48429	4.3142	4.40485	4.87692	4.54936
15271509	ASB3	ankyrin repeat and SOCS box containing 3	7.44	7.36	7.14	7.54	1.05	1.05	0.742966	0.461383	0.139599	0.318962	0.116542	0.098106	NM_001205042; ENSSSCT00000009215				15271509	7.45107	7.58387	7.24906	7.34838	7.36812	7.45879	7.90422	7.50644	7.34403	7.13568	6.94772	7.35614
15199232	ASB6	ankyrin repeat and SOCS box containing 6	4.96	5.1	5.1	4.71	-1.1	1.1	0.548799	0.021832	0.021811	0.071895	0.358604	2.9e-05	ENSSSCT00000006244; NM_001099937; AK232598				15199232	4.9534	4.79838	4.96018	5.07621	5.12236	4.75981	4.72647	4.70377	4.69421	5.10274	5.13423	5.07909
15335792	ASB9	ankyrin repeat and SOCS box containing 9	3.26	3.44	3.36	4.47	-1.13	1.13	0.06387	0.000177	0.170487	0.000217	0.189387	0.000118	NM_001243703; ENSSSCT00000013271; ENSSSCT00000035090; ENSSSCT00000033399; ENSSSCT00000036502; ENSSSCT00000033185				15335792	3.17542	3.36586	3.25419	3.3687	3.43926	3.506	4.47918	4.33841	4.58015	3.41033	3.35375	3.33177
15232651	ASCC1	activating signal cointegrator 1 complex subunit 1	8.76	8.55	7.99	7.8	1.16	1.16	0.418835	0.01057	0.014713	0.01217	0.014563	0.146466	NM_001244083; NM_001244084; ENSSSCT00000030401; ENSSSCT00000022544				15232651	8.77769	8.75241	8.32171	8.58718	8.52514	8.25323	7.82074	7.77276	7.32833	8.04016	7.9881	7.8154
15271209	ASCT1	neutral amino acid transporter ASCT1	7.84	7.1	8.2	6.44	1.67	1.67	9.6e-05	0.000857	0.003486	0.01598	3e-05	0.00038	AK394839				15271209	7.8943	7.7756	7.85174	7.15546	7.10611	7.04622	6.4274	6.79081	6.31178	8.19061	8.21157	8.08583
15264636	ASF1B	ASF1 anti-silencing function 1 homolog B (S. cerevisiae)	7.8	7.29	7.48	4.61	1.42	1.42	0.385769	5.5e-05	0.263202	0.000116	0.932687	3.2e-05	NM_001137625; ENSSSCT00000015047; FJ175659				15264636	7.76712	7.37319	7.83302	7.77196	7.32866	7.2315	4.55964	4.82778	4.61575	7.57149	7.22216	7.48541
15246726	ASIP	agouti signaling protein	3.11	3.34	3.23	3.74	-1.18	1.18	0.276784	0.0053	0.144819	0.042287	0.821782	0.012934	ENSSSCT00000007962; NM_001011647; NM_001001648; NM_001011646; NM_001011648; AB206997				15246726	3.24498	3.09527	3.11728	3.08731	3.47362	3.36513	3.94274	3.71626	3.60659	3.21406	3.3805	3.24055
15331406	ASNS	asparagine synthetase (glutamine-hydrolyzing)	9.52	8.82	9.58	8.15	1.63	1.63	0.140543	0.00452	0.288501	0.09209	0.034925	0.000133	ENSSSCT00000016713; NM_001167640; AK231755				15331406	9.49934	9.55019	8.95026	9.11312	8.86705	8.2369	8.25795	8.16673	7.98835	9.68758	9.57395	9.47729
15209321	ASPA	aspartoacylase	4.14	3.32	4.67	4.06	1.76	1.76	0.085679	0.937028	0.321693	0.035257	0.000796	0.241356	ENSSSCT00000019437; NM_001123077; EU442574				15209321	3.77812	4.97335	4.08872	3.32676	3.64779	3.31682	4.04454	4.84098	4.06658	4.57454	4.6518	4.86194
15297853	ASPDH	aspartate dehydrogenase domain containing	4.75	4.55	4.77	4.75	1.15	1.15	0.172783	0.408288	0.200753	0.001471	0.043565	0.297018	ENSSSCT00000022461; NM_001243870; AK349187				15297853	4.5149	4.75195	4.73893	4.54876	4.56424	4.49716	4.70933	4.7486	4.76584	4.75075	4.7817	5.11671
15303711	ASPDH	aspartate dehydrogenase domain containing	4.53	4.28	4.5	4.47	1.19	1.19	0.175469	0.750242	0.343183	0.001406	0.021777	0.295406	ENSSSCT00000022461; NM_001243870; AK349187				15303711	4.24985	4.55427	4.51571	4.28081	4.28885	4.27785	4.4393	4.46155	4.51993	4.50939	4.47959	4.73229
15225098	ASPHD2	aspartate beta-hydroxylase domain containing 2	4.68	4.8	4.76	4.79	-1.09	1.09	0.098469	0.99442	0.172072	0.214282	0.251416	0.469526	XM_001926554; ENSSSCT00000010914				15225098	4.72863	4.5043	4.67905	4.81118	5.12986	4.79659	4.33857	4.81239	4.76471	4.71547	4.81926	4.74893
15202099	ASPM		6.44	6.28	6.72	4.21	1.12	1.12	0.131608	3.9e-05	0.694196	0.000805	0.157955	0.000299	ENSSSCT00000011921				15202099	6.56668	6.43774	6.39411	6.27275	5.71527	6.29515	4.1985	3.88902	4.22672	6.67296	6.19431	6.76506
15269919	ASPN	asporin	9.88	9.63	11.04	10.95	1.19	1.19	0.135514	0.050782	0.037672	0.001278	0.001034	0.094803	NM_001243889; ENSSSCT00000008845; AK347151				15269919	9.89827	10.7274	9.85093	9.63884	9.2012	9.77334	10.9872	10.957	10.8995	11.0843	11.0396	10.9797
15191219	ASS1	argininosuccinate synthase 1	4.6	4.68	4.83	4.9	-1.06	1.06	0.108578	0.164902	0.099053	0.440227	0.945403	0.420038	AK392182				15191219	4.63237	4.47812	4.59856	4.70646	4.66079	4.92825	4.64117	4.86219	5.43765	4.6091	4.83008	4.83208
15199278	ASS1	argininosuccinate synthase 1	3.03	2.87	2.67	2.82	1.11	1.11	0.469141	0.082712	0.01684	0.787263	0.636246	0.71135	ENSSSCT00000006270				15199278	3.02393	3.02643	3.15483	3.2934	2.86744	2.45542	2.84113	2.95958	2.58536	2.88308	2.66426	2.68281
15214556	ASTE1	asteroid homolog 1 (Drosophila)	5.4	5.55	5.21	5.29	-1.1	1.1	0.05934	0.393357	0.051508	0.127584	0.01841	0.650433	ENSSSCT00000012245; ENSSSCT00000036237				15214556	5.40683	5.37589	5.42845	5.71423	5.54336	5.49244	5.48173	4.94125	5.32568	5.2133	5.27767	4.9895
15198601	ASTN2	astrotactin 2	4.94	4.77	4.89	5.02	1.13	1.13	0.080212	0.901325	0.666761	0.319844	0.168256	0.754813	XM_003122099; ENSSSCT00000006050				15198601	4.93967	5.12728	4.88484	4.77203	4.55443	4.83736	5.44744	4.59162	5.01483	4.80376	5.10452	4.88172
15246557	ASXL1	additional sex combs like 1 (Drosophila)	7.85	7.6	8.14	8.47	1.19	1.19	0.04117	0.000461	0.007461	9.5e-05	0.00077	0.001565	XM_003359943; ENSSSCT00000007930				15246557	7.66733	7.84383	7.85392	7.60269	7.4427	7.60167	8.46984	8.53476	8.44655	8.08337	8.20763	8.13316
15248957	ASXL1	additional sex combs like 1 (Drosophila)	7.83	7.54	8.18	8.7	1.22	1.22	0.313907	0.003167	0.025086	0.000462	0.001381	0.005184	XM_003359943; ENSSSCT00000007930				15248957	7.4449	7.79716	7.86318	7.55469	7.39669	7.64175	8.51813	8.79379	8.71224	8.18406	8.10373	8.23533
15272334	ASXL2	additional sex combs like 2 (Drosophila)	3.36	3.38	3.39	3.26	-1.01	1.01	0.560386	0.053877	0.307632	0.206961	0.19824	0.049872	XM_003125333; ENSSSCT00000009382				15272334	3.43421	3.35836	3.32774	3.38722	3.26167	3.37452	3.26117	3.25494	3.31053	3.38764	3.39801	3.57882
15300119	ASXL3; LOC100620141	additional sex combs like 3 (Drosophila); putative Polycomb group protein ASXL3-like	3.19	3.55	3.47	4.24	-1.28	1.28	0.321025	0.002689	0.262027	0.004709	0.822495	5e-05	XM_003127892; ENSSSCT00000004136				15300119	3.19127	3.56364	3.0881	3.68457	3.24986	3.56809	4.36632	4.23891	4.23471	3.45742	3.46824	3.48335
15233349	ATAD1	ATPase family, AAA domain containing 1	8.78	8.61	8.58	8.6	1.12	1.12	0.68689	0.663411	0.801299	0.292525	0.733795	0.356399	AK343701				15233349	8.73671	8.82104	8.32037	8.59709	8.63208	8.43222	8.62228	8.95843	8.57382	8.50381	8.57222	8.67121
15278033	ATAD2	ATPase family, AAA domain containing 2	7.92	8.19	8.04	7.46	-1.21	1.21	0.105219	0.304739	0.459721	0.048392	0.225367	0.137327	AK235138				15278033	8.11862	7.68779	7.92938	8.19166	8.11122	8.4747	8.02097	7.49256	7.42519	8.22519	7.87088	8.03519
15272415	ATAD2B	ATPase family, AAA domain containing 2B	6.56	6.13	6.51	7.26	1.35	1.35	0.716701	0.030426	0.481734	0.005184	0.085441	0.015093	XM_003125350				15272415	6.52114	6.61051	5.84872	6.14121	6.11403	6.42156	7.58521	7.22687	7.0284	6.68925	6.49659	6.38937
15272427	ATAD2B	ATPase family, AAA domain containing 2B	7.51	7.05	7.34	8.1	1.38	1.38	0.626072	0.025014	0.933258	0.012735	0.400441	0.010093	XM_003125350; ENSSSCT00000009403				15272427	7.50274	7.5272	6.95166	7.06399	7.03206	7.50339	8.72838	8.13286	8.0712	7.38306	7.31353	7.33556
15212766	ATAD5	ATPase family, AAA domain containing 5	5.52	5.69	5.6	3.83	-1.12	1.12	0.19079	0.000316	0.567142	0.000818	0.298457	0.000218	XM_003131739				15212766	5.70699	5.52905	5.33052	5.72641	5.64065	6.29237	4.00935	3.81787	3.67516	5.80286	5.45928	5.58116
15308425	ATAT1	alpha tubulin acetyltransferase 1	6.83	6.85	6.52	6.36	-1.02	1.02	0.743232	0.000919	0.013414	0.001081	0.013474	0.161076	ENSSSCT00000034185; NM_001123123; AK347360; ENSSSCT00000024851; ENSSSCT00000033763; ENSSSCT00000032729; ENSSSCT00000032903; ENSSSCT00000033859; ENSSSCT00000032898				15308425	6.80332	6.83063	6.8552	6.87227	6.79264	6.85414	6.31419	6.47641	6.35706	6.5103	6.65718	6.41775
15314672	ATAT1	alpha tubulin acetyltransferase 1	6.1	6.08	5.8	5.63	1.01	1.01	0.754319	0.001493	0.019916	0.002452	0.027781	0.151718	NM_001123123; ENSSSCT00000034185; AK347360; ENSSSCT00000033763; ENSSSCT00000024851; ENSSSCT00000032903; ENSSSCT00000032729; ENSSSCT00000033859; ENSSSCT00000032898; ENSSSCT00000035297; ENSSSCT00000034497; ENSSSCT00000033579; ENSSSCT00000036528; ENSSSCT00000034761				15314672	6.08158	6.09677	6.10955	6.07559	6.14253	6.03798	5.52658	5.73171	5.63819	5.79295	5.94365	5.67666
15234698	ATE1	arginyltransferase 1	7.85	7.75	8.05	7.97	1.07	1.07	0.423141	0.3457	0.183327	0.000952	0.000478	0.138372	AK348627				15234698	7.85366	8.05678	7.64676	7.75243	7.76351	7.72314	7.96746	8.02836	7.9484	8.05037	8.00032	8.091
15239955	ATF2	activating transcription factor 2	9.1	9.25	9.38	9.39	-1.11	1.11	0.984784	0.309631	0.121297	0.166358	0.024463	0.347173	XM_003133491; ENSSSCT00000017391				15239955	9.12173	9.39479	9.07928	9.23814	9.26572	9.09873	9.40446	9.37246	9.21792	9.37272	9.37964	9.43783
15291372	ATF4	activating transcription factor 4 (tax-responsive enhancer element B67)	10.48	10.47	10.53	11.37	1.01	1.01	0.411343	0.020446	0.837637	0.015654	0.442239	0.017246	ENSSSCT00000000090; NM_001123078; AK233477				15291372	10.464	10.4974	10.6481	10.56	10.4869	10.2968	10.8628	11.3438	11.3917	10.5376	10.5763	10.4513
15284510	ATF6	activating transcription factor 6	10.83	10.74	10.9	10.56	1.06	1.06	0.132387	0.016345	0.445544	0.104913	0.041154	0.006166	AK343774				15284510	10.9853	10.8267	10.8278	10.7542	10.6196	10.8192	10.6488	10.5696	10.4295	10.8975	10.9001	11.0014
15315016	ATF6B	activating transcription factor 6 beta	8.57	8.61	8.35	8.13	-1.03	1.03	0.96944	0.091559	0.231717	0.079109	0.13332	0.166497	NM_001123103; ENSSSCT00000036323; EU282360; ENSSSCT00000001575; ENSSSCT00000032970; ENSSSCT00000032760; ENSSSCT00000034275				15315016	8.54627	8.41633	8.90085	8.59212	8.46452	8.82881	7.33824	8.09401	8.28591	8.3504	8.51224	8.34698
15293654	ATF7IP	activating transcription factor 7 interacting protein	9.61	9.59	9.42	9.91	1.02	1.02	0.476009	0.01595	0.000579	0.10739	0.071265	0.004273	ENSSSCT00000000658				15293654	9.61097	9.59643	9.62304	9.60371	9.56903	9.92688	10.2134	9.89611	9.93217	9.38552	9.4242	9.44608
15266420	ATG12	autophagy related 12	8.31	8.56	8.22	6.91	-1.19	1.19	0.126597	0.000134	0.117796	7e-06	0.000152	1.8e-05	ENSSSCT00000015538; NM_001190282; AY610153				15266420	8.57713	8.30568	8.31124	8.55238	8.56022	8.60843	6.92521	6.98139	6.80544	8.22647	8.24206	8.18004
15196636	ATG14	autophagy related 14	6.62	6.42	7.2	8.1	1.15	1.15	0.241731	0.00532	0.104412	0.000638	0.003931	0.004085	AK389970				15196636	6.57487	7.15724	6.66378	6.44333	6.40136	6.70733	7.75485	8.13574	8.07404	7.30771	7.09312	7.19739
15238156	ATG16L1	autophagy related 16-like 1 (S. cerevisiae)	6.3	6.33	6.61	6.43	-1.02	1.02	0.431215	0.628621	0.026473	0.547655	0.032622	0.209444	ENSSSCT00000017750; ENSSSCT00000028201; NM_001190272; NM_001190273; HM046505				15238156	6.33738	6.2034	6.30532	6.3571	6.27937	6.33139	5.49732	6.38475	6.47155	6.72663	6.62817	6.44304
15319176	ATG2B	autophagy related 2B	7.33	7.43	7.42	7.57	-1.07	1.07	0.838021	0.200783	0.926675	0.362908	0.764297	0.113663	NM_001190277; ENSSSCT00000002780; HM046522				15319176	7.35475	7.64985	7.28608	7.21926	7.39677	7.81056	7.98971	7.60106	7.53112	7.41788	7.42425	7.41575
15306540	ATG4C	autophagy related 4C, cysteine peptidase	5.89	5.92	5.52	6.96	-1.02	1.02	0.996846	0.031788	0.224704	0.009349	0.110924	0.004223	NM_001190284; ENSSSCT00000004223; HM046509				15306540	5.94538	6.30299	5.31509	5.57601	6.0576	5.93393	7.31459	6.66495	6.9321	5.61111	4.95033	5.48413
15264134	ATG4D	autophagy related 4D, cysteine peptidase	5.46	5.54	5.61	5.6	-1.06	1.06	0.863942	0.799907	0.57319	0.490866	0.123158	0.666806	ENSSSCT00000014905; NM_001123079; AK235878				15264134	5.48912	5.42443	5.79694	5.53332	5.50785	5.60438	5.59825	5.48781	5.73431	5.59638	5.61359	5.72419
15184688	ATG5	autophagy related 5	9.49	9.26	9.28	8.63	1.17	1.17	0.786074	0.056717	0.760368	0.016004	0.811136	0.016999	NM_001037152; ENSSSCT00000025776; HM046510; ENSSSCT00000004831				15184688	9.46136	9.51162	8.97809	9.24617	9.26034	9.29591	8.66386	9.0042	8.5901	9.28033	9.22075	9.2822
15216505	ATG7	autophagy related 7	7.85	7.36	7.23	6.93	1.4	1.4	0.012346	0.018274	0.001058	0.122638	0.09073	0.279679	ENSSSCT00000012667; NM_001190285; HM046511				15216505	7.86059	7.71074	7.94652	7.35031	7.53935	7.27869	7.29394	6.95375	6.50169	7.23306	7.14758	7.23553
15241402	ATG9A	autophagy related 9A	7	6.8	7.17	7.13	1.15	1.15	0.098013	0.650987	0.509808	0.068397	0.005585	0.975766	ENSSSCT00000017652; NM_001190275; HM046512				15241402	6.9839	6.8786	7.27009	6.83392	6.70114	6.80055	6.90096	7.12023	7.37525	7.03414	7.16868	7.20785
15237656	ATIC	5-aminoimidazole-4-carboxamide ribonucleotide formyltransferase/IMP cyclohydrolase	7.39	7.15	7.01	6.15	1.18	1.18	0.220448	0.001263	0.057966	0.000524	0.056495	0.000812	NM_001130736; ENSSSCT00000017609; EU779495				15237656	7.47366	7.39121	7.10133	7.21005	7.16123	7.07375	6.1275	6.3277	6.02693	7.06604	6.95742	7.01682
15254374	ATL3	atlastin GTPase 3	9.79	9.78	10.04	8.89	1.01	1.01	0.7274	0.002393	0.000743	0.002841	0.002159	0.000791	AK349886; AK343757				15254374	9.79003	9.83647	9.74798	9.77602	9.83725	9.71136	8.90592	9.22936	8.88188	10.0354	10.0244	10.035
15325750	ATM	ataxia telangiectasia mutated	7.45	7.35	7.34	7.57	1.07	1.07	0.816763	0.231927	0.734796	0.218575	0.844089	0.235192	NM_001123080; ENSSSCT00000016371				15325750	7.46269	7.63444	6.91811	7.27109	7.34246	7.57592	8.51347	7.48146	7.64968	7.57821	7.32712	7.36038
15187295	ATP10A	ATPase, class V, type 10A	6.63	6.54	9.1	8.65	1.07	1.07	0.174897	4e-06	0.000102	0.000131	0.000217	0.035184	ENSSSCT00000005332; AK389900				15187295	6.63558	6.67302	6.59198	6.51752	6.10091	6.55441	8.72639	8.65793	8.54154	9.08522	8.95584	9.49624
15304853	ATP13A2	ATPase type 13A2	6.21	6.73	6.35	5.77	-1.43	1.43	0.029578	0.161801	0.38541	0.021003	0.045236	0.083328	AK235768				15304853	6.21496	6.02791	6.3818	6.70014	6.97395	6.54948	5.39572	5.74749	6.18948	6.19285	6.43249	6.36314
15222101	ATP13A3; LOC100736901	ATPase type 13A3; probable cation-transporting ATPase 13A3-like	9.02	9.63	9.83	8.33	-1.53	1.53	0.036937	0.052428	0.014679	0.007816	0.750194	0.004472	XM_003483300; ENSSSCT00000012937; XM_003483301				15222101	9.21928	8.77208	9.03474	9.39606	9.59653	9.94941	8.69858	8.32765	7.9644	9.81103	9.49077	9.84163
15286124	ATP1A1	ATPase, Na+/K+ transporting, alpha 1 polypeptide	11.41	11.43	11.44	11.21	-1.01	1.01	0.729532	0.28687	0.676402	0.07946	0.856773	0.061648	ENSSSCT00000007385; NM_214249; AK345977				15286124	11.4239	11.1806	11.6047	11.4269	11.3998	11.5256	11.0525	11.3787	11.2077	11.44	11.4888	11.4472
15284742	ATP1A2	ATPase, Na+/K+ transporting, alpha 2 polypeptide	4.13	3.98	4.04	6.32	1.11	1.11	0.37178	0.00079	0.906982	0.000553	0.41272	0.00132	ENSSSCT00000007004; NM_001171541; GQ340776				15284742	4.13176	4.32711	3.93874	3.9702	3.81092	4.1611	5.84307	6.50835	6.34278	3.93915	4.48019	4.05265
15297182	ATP1A3	ATPase, Na+/K+ transporting, alpha 3 polypeptide	4.28	4.31	4.32	4.25	-1.02	1.02	0.336774	0.96207	0.866662	0.274642	0.278251	0.859887	NM_001171753; ENSSSCT00000003382; GQ340775				15297182	4.39451	4.26967	4.16967	4.63126	4.29088	4.32484	4.2503	4.24333	4.32949	4.15038	4.30479	4.33237
15284284	ATP1B1	ATPase, Na+/K+ transporting, beta 1 polypeptide	10.11	10.73	10.19	10.74	-1.54	1.54	0.010382	0.012658	0.575808	0.844297	0.018871	0.023242	ENSSSCT00000006901; NM_001001542; AK231204				15284284	10.098	9.67518	10.2122	10.7181	10.7416	10.918	10.9209	10.7315	10.6628	10.2157	9.82474	10.363
15337871	ATP1B4	ATPase, Na+/K+ transporting, beta 4 polypeptide	2.67	2.54	2.55	2.67	1.1	1.1	0.07872	0.918517	0.13356	0.022855	0.708619	0.058004	ENSSSCT00000032976; NM_214132; AF348326; ENSSSCT00000013785				15337871	2.55785	2.75134	2.68478	2.53576	2.54984	2.48613	2.73924	2.61432	2.66244	2.59064	2.47374	2.55508
15268732	ATP2A1	ATPase, Ca++ transporting, cardiac muscle, fast twitch 1	3.23	3.12	3.14	3.34	1.08	1.08	0.745633	0.872459	0.838311	0.712984	0.723961	0.921945	NM_001204393; ENSSSCT00000008553				15268732	3.23956	3.35117	3.21152	3.44543	3.09326	3.14012	3.436	3.07721	3.34866	3.06293	3.6889	3.17904
15224214	ATP2A2	ATPase, Ca++ transporting, cardiac muscle, slow twitch 2	9.12	9.14	9.66	9.68	-1.01	1.01	0.685063	0.027064	0.029013	0.006057	0.00157	0.3621	NM_213865; X15073				15224214	9.48307	9.10714	9.13731	9.12393	9.15289	9.2807	9.97739	9.70021	9.65585	9.74198	9.60414	9.65309
15213447	ATP2A3	ATPase, Ca++ transporting, ubiquitous	5.45	5.13	5.68	5.12	1.25	1.25	0.014296	0.039605	0.299333	0.986516	0.027324	0.039234	XM_003358214; ENSSSCT00000019450				15213447	5.40828	5.58871	5.44749	5.14327	4.98604	5.22013	5.12027	4.93203	5.30403	5.69858	5.90707	5.40003
15290666	ATP2B1	ATPase, Ca++ transporting, plasma membrane 1	8.47	8.93	8.24	8.94	-1.38	1.38	0.029424	0.033193	0.192703	0.824233	0.008686	0.008837	NM_214352; ENSSSCT00000001006; X53456; ENSSSCT00000001005				15290666	8.57393	8.47985	8.21102	8.93616	8.92975	9.46232	9.37554	8.94732	8.83353	8.25051	8.30651	8.15883
15220905	ATP2B2	ATPase, Ca++ transporting, plasma membrane 2	4.61	4.62	4.66	4.82	-1.01	1.01	0.301034	0.059451	0.190829	0.273712	0.576022	0.847694	ENSSSCT00000012666				15220905	4.30899	4.59123	4.63697	4.55282	4.84595	4.62084	4.72944	4.82736	4.82036	4.60399	4.68351	5.01075
15216497	ATP2B2; LOC100736596	plasma membrane calcium-transporting ATPase 2-like	3.08	3.26	2.95	3.13	-1.13	1.13	0.749917	0.432161	0.308697	0.525144	0.223279	0.180184	ENSSSCT00000013960; XM_003483219				15216497	2.98805	3.3345	3.07271	3.28262	3.24412	3.00709	3.74092	3.08007	3.17835	2.53014	2.9776	3.14771
15331112	ATP2B4	ATPase, Ca++ transporting, plasma membrane 4	8.88	9	9.41	8.93	-1.09	1.09	0.331675	0.185229	0.000779	0.730867	0.026716	0.043213	DQ145551				15331112	8.88561	8.81384	8.87266	9.0262	8.7696	9.17566	9.29324	8.92753	8.9376	9.36473	9.40868	9.56286
15295596	ATP2C2	ATPase, Ca++ transporting, type 2C, member 2	4.65	4.71	4.78	5.61	-1.04	1.04	0.815422	0.011889	0.341734	0.014295	0.485705	0.021905	AK396603				15295596	4.6433	4.75811	4.57525	4.78752	4.72376	4.53476	5.98024	5.24846	5.60996	4.60421	4.92045	4.79586
15302485	ATP4A	ATPase, H+/K+ exchanging, alpha polypeptide	3.94	4.06	4.16	4.13	-1.09	1.09	0.126121	0.188282	0.079259	0.586523	0.686908	0.689543	ENSSSCT00000003207; NM_214291; M22724; ENSSSCT00000028034				15302485	3.78547	4.04467	3.95335	4.19295	4.03911	4.06832	4.11229	3.98427	4.48008	4.16422	4.16394	4.05082
15205848	ATP4B	ATPase, H+/K+ exchanging, beta polypeptide	4.57	4.59	4.49	4.4	-1.02	1.02	0.975724	0.227114	0.336566	0.163117	0.221837	0.651238	NM_001001258; ENSSSCT00000010481; M35497				15205848	4.44642	4.77431	4.55108	4.56689	4.59108	4.62335	4.41809	4.04453	4.54509	4.20647	4.49354	4.58336
15185251	ATP5A1	ATP synthase, H+ transporting, mitochondrial F1 complex, alpha subunit 1, cardiac muscle	10.13	10.25	9.85	9.33	-1.08	1.08	0.456529	0.021887	0.021569	0.015967	0.0124	0.10476	EU650784; ENSSSCT00000004971				15185251	10.239	10.133	10.0283	10.2997	10.2488	10.0763	9.81933	9.3572	9.29265	9.93205	9.85266	9.76683
15292634	ATP5B	ATP synthase, H+ transporting, mitochondrial F1 complex, beta polypeptide	10.48	10.67	10.09	9.53	-1.13	1.13	0.073627	0.000812	0.024533	7.6e-05	0.001833	0.006103	AK392106; AK394278				15292634	10.6019	10.3348	10.4984	10.6667	10.6572	10.6742	9.51253	9.67346	9.44754	10.2326	10.0762	9.96279
15292645	ATP5B	ATP synthase, H+ transporting, mitochondrial F1 complex, beta polypeptide	5.76	5.68	5.79	6.04	1.06	1.06	0.546043	0.180563	0.488285	0.138815	0.310615	0.354184	AK394278				15292645	5.85579	5.77525	5.64284	5.7059	5.85247	5.45589	6.25538	6.07552	5.73855	6.01108	5.72119	5.78739
15250036	ATP5E	ATP synthase, H+ transporting, mitochondrial F1 complex, epsilon subunit	9.76	9.82	9.21	9.26	-1.04	1.04	0.780972	0.038311	0.010995	0.049879	0.017696	0.605478	NM_001113448; ENSSSCT00000033972; ENSSSCT00000008251; ENSSSCT00000033403				15250036	9.55336	9.91728	9.7813	9.80472	9.83079	9.47769	8.72805	9.33829	9.22219	9.30261	9.21721	9.09829
15207979	ATP5G1	ATP synthase, H+ transporting, mitochondrial Fo complex, subunit C1 (subunit 9)	8.41	8.63	7.77	6.57	-1.17	1.17	0.336568	0.00503	0.000328	0.004821	0.003498	0.028964	NM_001025218; AK350083				15207979	8.41149	8.55539	8.40004	8.79714	8.65629	8.36294	6.5101	7.41061	6.6217	7.77344	7.76532	7.85314
15239970	ATP5G3	ATP synthase, H+ transporting, mitochondrial Fo complex, subunit C3 (subunit 9)	8.39	8.82	8.3	7.23	-1.35	1.35	0.387685	0.000663	0.16326	0.001571	0.088872	7.1e-05	NM_001244862; ENSSSCT00000017392; AK232718				15239970	8.35442	8.41552	8.74293	8.83175	8.97957	8.35309	7.23197	7.06857	7.28181	8.31391	8.30062	8.27892
15206395	ATP5H	ATP synthase, H+ transporting, mitochondrial Fo complex, subunit d	9.58	9.56	8.86	7.95	1.02	1.02	0.329275	0.000293	0.003376	0.000436	0.004122	0.00814	NM_001244684				15206395	9.57126	9.58684	9.42818	9.57843	9.85788	9.52967	7.67478	8.10041	7.9786	8.85575	8.52225	8.87337
15323594	ATP5I; LOC100620683	ATP synthase subunit e, mitochondrial-like	5.89	6.14	5.56	5.34	-1.19	1.19	0.15842	0.007776	0.020511	0.002453	0.003359	0.052423	ENSSSCT00000009883; XM_003357000				15323594	5.91485	5.8516	6.19217	6.11226	6.42594	6.16238	5.31488	5.01479	5.37068	5.48611	5.55017	5.64594
15267948	ATP5J2	ATP synthase, H+ transporting, mitochondrial Fo complex, subunit F2	10.73	10.72	10.09	9.24	1	1	0.73221	0.000802	0.000733	0.000662	0.000214	0.00573	NM_001097464; DQ629139				15267948	10.7338	10.7224	10.5865	10.657	10.7246	10.7184	8.97035	9.49189	9.2568	10.1509	10.0044	10.0989
15267975	ATP5J2	ATP synthase, H+ transporting, mitochondrial Fo complex, subunit F2	8.62	8.56	8.04	7.52	1.04	1.04	0.584331	0.001545	0.009747	0.001951	0.016624	0.011913	NM_001097464; DQ629139				15267975	8.73986	8.60356	8.52368	8.5479	8.45604	8.69548	7.07127	7.5555	7.48039	8.03956	8.04338	8.29953
15326092	ATP5L	ATP synthase, H+ transporting, mitochondrial Fo complex, subunit G	8.86	9.07	8.08	7.02	-1.16	1.16	0.360202	0.000402	0.001601	0.000215	0.000245	0.00201	NM_001244137; ENSSSCT00000032072; AK343840				15326092	8.85221	8.7779	9.0857	8.90459	9.08278	9.06505	6.81465	7.30749	6.99603	8.08162	8.06841	8.21033
15230128	ATP6V0A2	ATPase, H+ transporting, lysosomal V0 subunit a2	7.77	7.89	7.83	6.93	-1.09	1.09	0.370331	0.000317	0.553348	0.000186	0.618836	0.000139	XM_003483415; ENSSSCT00000010708				15230128	7.93074	7.77001	7.7675	7.81996	7.88344	7.98121	6.98336	6.93426	6.78927	7.93088	7.83168	7.82892
15250517	ATP6V0A4		3.72	3.8	3.98	4.21	-1.06	1.06	0.847898	0.093503	0.22895	0.06222	0.140153	0.349613	ENSSSCT00000017984				15250517	3.71386	3.72322	4.04862	3.78635	3.66038	3.95364	4.45961	4.19426	3.98666	3.90638	3.97752	4.22491
15252166	ATP6V0A4		3.18	3.23	3.09	3.25	-1.04	1.04	0.59693	0.979024	0.933852	0.656043	0.797103	0.951394	ENSSSCT00000017984				15252166	3.183	3.41635	3.17049	3.30022	3.0388	3.23764	3.2306	3.09369	3.43487	3.04432	3.5551	3.12333
15283652	ATP6V0D2	ATPase, H+ transporting, lysosomal 38kDa, V0 subunit d2	3.65	2.98	2.42	2.46	1.59	1.59	0.301013	0.02156	0.024385	0.075636	0.091914	0.423663	AK239998				15283652	3.61438	3.10146	4.28425	2.95465	3.7117	2.70872	2.45115	2.2371	2.46461	2.51679	2.43022	2.41921
15222456	ATP6V1A	ATPase, H+ transporting, lysosomal 70kDa, V1 subunit A	8.74	9.08	8.3	7.49	-1.26	1.26	0.001088	0.00038	0.000543	0.000144	4.7e-05	0.002625	ENSSSCT00000013040; NM_001004042				15222456	8.78748	8.68202	8.74746	9.01354	9.07269	9.08422	7.70603	7.47125	7.33963	8.29512	8.29732	8.18772
15283223	ATP6V1C1	ATPase, H+ transporting, lysosomal 42kDa, V1 subunit C1	9.44	9.43	9.62	8.68	1	1	0.5101	0.003952	0.083767	0.003031	0.296036	0.000767	NM_001190205; ENSSSCT00000006643				15283223	9.45315	9.58334	9.2689	9.4159	9.45184	9.72944	8.66554	8.6934	8.34031	9.62081	9.62759	9.72619
15277336	ATP6V1C2	ATPase, H+ transporting, lysosomal 42kDa, V1 subunit C2	3.72	3.7	4.24	3.71	1.01	1.01	0.316394	0.597121	0.010609	0.740419	0.004361	0.012245	AK393316				15277336	3.9026	3.70238	3.73416	3.71145	3.76528	3.57057	3.70238	3.87485	3.58016	4.22497	4.05547	4.25846
15294284	ATP6V1E1	ATPase, H+ transporting, lysosomal 31kDa, V1 subunit E1	10.32	10.28	9.81	9.2	1.03	1.03	0.990174	0.001346	0.002114	0.001464	0.002655	0.016282	AK231872				15294284	10.3175	10.1493	10.3139	10.2873	10.3475	10.1426	9.18291	9.5167	9.21494	9.80308	9.67625	9.80902
15190273	ATP6V1G1	ATPase, H+ transporting, lysosomal 13kDa, V1 subunit G1	9.61	9.8	9.03	8.72	-1.14	1.14	0.072835	0.008803	0.00602	0.001688	2.4e-05	0.112421	ENSSSCT00000006037; NM_001190194				15190273	9.35711	9.6806	9.6091	9.74034	9.85393	9.80341	8.54004	9.00417	8.69511	9.03335	9.00208	9.03671
15198567	ATP6V1G1	ATPase, H+ transporting, lysosomal 13kDa, V1 subunit G1	6.96	7.92	7.05	6.85	-1.95	1.95	0.136159	0.168709	0.41404	0.011043	0.0043	0.228608	NM_001190194				15198567	6.95006	6.96312	7.79411	7.8933	7.95287	7.56187	6.16199	6.80714	6.90659	7.05423	7.03859	6.82566
15314160	ATP6V1G1		4.12	4.29	4.19	3.9	-1.12	1.12	0.594093	0.376174	0.531623	0.266039	0.804398	0.153093	ENSSSCT00000001184				15314160	4.10238	4.33787	3.96059	4.32488	3.90555	4.54925	3.7473	3.87722	4.23285	4.2442	4.19215	4.19296
15314841	ATP6V1G2	ATPase, H+ transporting, lysosomal 13kDa, V1 subunit G2	4.82	5.04	4.83	4.81	-1.17	1.17	0.045852	0.923796	0.718159	0.084539	0.176239	0.774	ENSSSCT00000035387; NM_001145380; EU282339; ENSSSCT00000001530				15314841	4.82017	4.68505	4.95268	5.2354	5.04826	5.03719	5.00329	4.60315	4.80899	4.85118	5.0358	4.29809
15279236	ATP6V1H	ATPase, H+ transporting, lysosomal 50/57kDa, V1 subunit H	7.77	7.9	7.67	7.23	-1.09	1.09	0.075014	0.013067	0.22033	0.007881	0.046036	0.026644	NM_214240; ENSSSCT00000006862; AK236336				15279236	7.72682	7.76944	7.76626	7.79264	7.89958	7.98868	7.21047	7.46529	7.05764	7.66393	7.61195	7.77239
15334244	ATP7A	ATPase, Cu++ transporting, alpha polypeptide	7.24	6.97	7.28	6.94	1.21	1.21	0.698376	0.703713	0.782702	0.981899	0.627231	0.639608	ENSSSCT00000013601; AB271958				15334244	7.24619	7.30612	7.12911	6.95788	6.97364	7.51285	7.54695	6.92304	6.95462	7.28979	7.17492	7.27254
15203807	ATP7B	ATPase, Cu++ transporting, beta polypeptide	4.13	4.42	4.55	4.32	-1.22	1.22	0.618379	0.683244	0.438257	0.960689	0.382013	0.636276	AB271959; AK232043				15203807	4.18799	4.06401	4.81146	4.42334	4.62318	4.4075	4.77911	4.33074	4.31794	4.57234	4.53463	4.55387
15332957	ATP8; ATP6; COX3	ATP synthase F0 subunit 8; ATP synthase F0 subunit 6; cytochrome c oxidase subunit III	13	13.09	12.97	13.02	-1.07	1.07	0.095863	0.839315	0.423985	0.114113	0.016413	0.304667	ENSSSCT00000019675; ENSSSCT00000019676; ENSSSCT00000019677				15332957	13.0784	12.9641	12.9924	13.0658	13.1185	13.0952	13.0214	12.9666	13.0774	12.9717	12.9292	13.0191
15322594	ATP8A1	ATPase, aminophospholipid transporter (APLT), class I, type 8A, member 1	4.48	4.26	4.36	6.59	1.17	1.17	0.370717	0.000433	0.223963	0.000201	0.821519	3e-05	AK346884				15322594	4.47732	5.01002	4.48481	4.73829	4.24794	4.26487	6.76213	6.58685	6.5858	4.54293	4.23562	4.33937
15187653	ATP8B1	ATPase, aminophospholipid transporter, class I, type 8B, member 1	6.25	6.32	7.27	7.73	-1.05	1.05	0.730073	0.002674	0.001966	0.00361	0.003796	0.080576	AK232415; AK348488				15187653	6.38208	6.2712	6.08045	6.08248	6.34643	6.46365	8.14775	7.69475	7.42788	7.27259	7.01588	7.35296
15263138	ATP8B3		3.7	3.89	4.11	4.31	-1.14	1.14	0.657916	0.093286	0.272432	0.183705	0.510222	0.395117	ENSSSCT00000014684				15263138	3.68101	3.97707	3.47656	3.5026	4.0371	3.90537	4.34337	3.87389	4.27516	3.68617	4.0992	4.12445
15186126	ATP8B4	ATPase, class I, type 8B, member 4	4.2	3.93	4.22	4.08	1.2	1.2	0.305947	0.580455	0.831653	0.302601	0.156	0.06444	AK231010				15186126	4.12868	4.97707	3.78053	3.93717	4.11637	3.32473	4.00609	4.15292	4.08245	4.15644	4.2653	4.22174
15249864	ATP9A	ATPase, class II, type 9A	7.2	6.99	7.66	7.53	1.16	1.16	0.223808	0.167943	0.014518	0.055694	0.006142	0.507407	NM_001114672; ENSSSCT00000008185				15249864	7.22239	7.34366	7.02074	7.17763	6.98827	6.78721	7.75917	7.55782	7.20921	7.69377	7.65959	7.53813
15195645	ATP9B		6.31	6.34	6.36	6.29	-1.02	1.02	0.894569	0.787766	0.058545	0.788562	0.701656	0.326541	ENSSSCT00000005363; ENSSSCT00000005360				15195645	6.31843	6.22679	6.30143	6.36849	6.02644	6.51407	6.38888	6.30609	6.0641	6.33988	6.36666	6.3816
15187426	ATP9B; LOC100154901	probable phospholipid-transporting ATPase IIB-like	8.04	7.69	8.02	7.86	1.28	1.28	0.0635	0.883317	0.991136	0.264636	0.037072	0.882342	ENSSSCT00000005363; ENSSSCT00000005360; XM_003480424				15187426	8.04849	8.14305	7.91054	7.68808	7.68188	7.92741	8.50489	7.91523	7.79008	8.09987	7.98833	8.01655
15248635	ATRN	attractin	8.1	8.17	8.07	7.47	-1.06	1.06	0.440751	0.088819	0.47677	0.061689	0.204864	0.117216	AB271953; ENSSSCT00000035365				15248635	8.23367	8.01103	8.08136	8.15834	8.07095	8.40085	8.03868	7.46734	7.46618	8.10557	7.96186	8.07321
15334237	ATRX; LOC100514440	alpha thalassemia/mental retardation syndrome X-linked; transcriptional regulator ATRX-like	8.92	8.76	8.89	9.08	1.12	1.12	0.586478	0.099133	0.682136	0.424817	0.699186	0.065612	AK230926; ENSSSCT00000036526				15334237	8.92544	8.92169	8.60716	8.74129	8.77686	9.31382	9.32934	8.99167	9.07367	8.8919	8.89635	8.81033
15337306	ATRX; LOC100514440	alpha thalassemia/mental retardation syndrome X-linked; transcriptional regulator ATRX-like	7.21	7.31	7.21	7.26	-1.07	1.07	0.620659	0.810228	0.78714	0.729063	0.688709	0.969734	AK230926; ENSSSCT00000036526				15337306	7.4418	7.19305	7.03577	7.03631	7.26775	7.75726	7.08317	7.4623	7.24924	7.35114	7.2133	7.21588
15314093	ATXN1	ataxin 1	6.88	6.98	7.29	7.24	-1.07	1.07	0.114108	0.014089	0.000166	0.042451	0.002711	0.697642	XM_001927854; ENSSSCT00000001160				15314093	6.91085	6.88217	6.87043	6.98843	6.89609	7.03239	7.1252	7.21757	7.42044	7.24877	7.34197	7.28686
15301754	ATXN1L		6.52	6.2	6.97	6.49	1.25	1.25	0.009149	0.561417	0.003609	0.18865	0.000109	0.023989	ENSSSCT00000003038				15301754	6.51638	6.67642	6.46497	6.26618	6.13337	6.20482	6.5183	6.66915	6.15864	6.95396	6.97482	7.07031
15230480	ATXN2	ataxin 2	9.44	9.24	9.45	9.22	1.15	1.15	0.359995	0.386933	0.359435	0.967542	0.216905	0.24334	ENSSSCT00000031994; AK237250				15230480	9.39312	9.4795	9.44699	9.26112	9.21163	9.53028	9.55252	9.23095	9.20008	9.45766	9.43911	9.58667
15318996	ATXN3	ataxin 3	9.4	9	9.59	7.82	1.31	1.31	0.026079	0.000283	0.114424	0.000204	0.000167	2.4e-05	ENSSSCT00000002716; NM_001123081; DQ917622				15318996	9.53737	9.41741	9.19047	9.07558	8.92903	9.00077	7.81445	8.00641	7.74761	9.57606	9.58437	9.60059
15216081	ATXN7	ataxin 7	7.96	7.91	9.15	9.55	1.04	1.04	0.589338	5.8e-05	0.000412	5.4e-05	0.000354	0.002551	ENSSSCT00000012576; XM_003132295				15216081	7.94302	8.1304	7.85797	7.8952	7.77288	8.05988	9.56111	9.54751	9.67882	9.16056	8.96049	9.13816
15286460	ATXN7L2		5.55	5.03	5.42	5.38	1.44	1.44	0.00996	0.179658	0.508159	0.531109	0.044992	0.326575	ENSSSCT00000007479				15286460	5.5494	5.55836	5.41933	5.21193	5.0073	4.90076	4.79997	5.36464	5.39481	5.39863	5.61584	5.27434
15211353	ATXN7L3	ataxin 7-like 3	6.77	6.93	7.14	6.3	-1.12	1.12	0.090456	0.002091	0.009296	0.002443	0.276123	0.000624	XM_003131352; ENSSSCT00000018901				15211353	6.83482	6.71679	6.76564	7.11497	6.92056	6.85285	6.22157	6.28383	6.41243	7.14804	6.9713	7.13601
15223054	AUH	AU RNA binding protein/enoyl-CoA hydratase	6.46	6.09	6.18	7.49	1.29	1.29	0.01672	0.00088	0.034741	9.9e-05	0.090883	0.000101	ENSSSCT00000010512; AK233445				15223054	6.58212	6.47442	6.29583	6.09547	6.0261	6.15096	7.36613	7.64953	7.47361	6.18875	6.21057	6.14527
15229312	AUH	AU RNA binding protein/enoyl-CoA hydratase	6.62	5.75	5.8	7.59	1.82	1.82	0.068818	0.008133	0.04544	0.000566	0.709986	0.000336	AK233445				15229312	6.60429	6.75378	6.05007	5.75495	5.74633	6.09993	8.0302	7.60135	7.57948	5.96638	5.68125	5.78187
15270873	AUP1; LOC100518187	uncharacterized LOC100518187	9.08	9.16	9.1	8.57	-1.06	1.06	0.498661	0.039241	0.851266	0.019344	0.073863	0.024636	ENSSSCT00000009054; AK393270; AK350472				15270873	9.06882	8.89425	9.27659	9.12641	9.15736	9.20789	7.94856	8.51197	8.62947	9.10557	9.11704	9.08361
15249947	AURKA	aurora kinase A	7.64	7.57	7.19	6.76	1.05	1.05	0.936356	0.014848	0.262783	0.020832	0.321095	0.019428	ENSSSCT00000036639; ENSSSCT00000008202; NM_001025225; EF486358; ENSSSCT00000035282				15249947	7.68232	7.23136	7.8796	7.94666	7.5455	7.22904	6.69157	6.75116	6.88639	7.21344	7.13728	7.5466
15268424	AUTS2	autism susceptibility candidate 2	5.67	6.05	5.92	6.63	-1.3	1.3	0.118673	0.029207	0.145116	0.129955	0.55349	0.064425	NM_001246269; AB570017				15268424	5.45702	5.90151	5.66166	6.18084	6.06917	5.79424	6.0571	6.64235	6.61491	5.84079	6.04807	5.90296
15268426	AUTS2	autism susceptibility candidate 2	6.8	6.66	6.59	7.97	1.1	1.1	0.154423	0.000244	0.385536	0.000125	0.906461	0.000741	NM_001246269; AB570017; ENSSSCT00000008472				15268426	6.93194	6.7921	6.71087	6.75733	6.66453	6.55782	7.95692	7.88791	8.12295	6.51366	6.91677	6.60008
15312327	AVEN		8.34	8.03	7.99	6.89	1.24	1.24	0.102277	0.000464	0.128772	0.001655	0.735511	0.001099	ENSSSCT00000002502				15312327	8.33604	8.14963	8.38405	8.01891	8.20872	7.8619	6.7216	7.10458	6.87214	8.24625	7.97271	8.01354
15246331	AVP	arginine vasopressin	4.78	4.97	5.23	5.07	-1.14	1.14	0.666051	0.143857	0.051183	0.067039	0.029124	0.103987	ENSSSCT00000007836; NM_213952; M25644				15246331	4.77225	4.78381	5.09067	5.0065	4.83532	4.96735	5.04234	5.07134	5.11062	5.2194	5.11242	5.35954
15332833	AVPR1B	arginine vasopressin receptor 1B	4.28	4.38	4.31	4.37	-1.07	1.07	0.112284	0.186626	0.987856	0.432723	0.230997	0.208361	XM_003130445; ENSSSCT00000017035				15332833	4.22899	4.34718	4.27219	4.32721	4.44778	4.37326	4.36981	4.36894	4.77305	4.16049	4.36852	4.31589
15335557	AVPR2	arginine vasopressin receptor 2	5.28	5.27	5.34	5.23	1.01	1.01	0.307832	0.406715	0.301914	0.978692	0.684985	0.696901	NM_214232; ENSSSCT00000013981				15335557	5.27365	5.29681	5.09058	5.46005	5.2424	5.28508	5.22735	5.23766	5.51273	5.20921	5.64557	5.32465
15334079	AWAT2; LOC100151799	acyl-CoA wax alcohol acyltransferase 2-like	2.76	2.8	2.83	2.7	-1.03	1.03	0.15829	0.340212	0.272784	0.077775	0.687388	0.123124	ENSSSCT00000033454; ENSSSCT00000013542; XM_003484121; ENSSSCT00000036647				15334079	2.7134	2.77052	2.75915	2.89045	2.76848	2.79629	2.69784	2.69537	2.76048	2.84051	2.72898	2.82027
15302817	AWN	sperm associated AWN protein	5.31	5.53	3.66	3.35	-1.16	1.16	0.971986	0.013732	0.019141	0.00691	0.008477	0.147533	ENSSSCT00000003309; NM_213829; AJ853850				15302817	5.85219	5.39871	4.45583	5.47153	5.59549	4.58134	3.31241	3.11976	3.68752	3.65766	3.69883	3.66231
15332314	AXDND1	axonemal dynein light chain domain containing 1	2.56	2.69	2.53	2.56	-1.09	1.09	0.236757	0.586801	0.818273	0.125185	0.202962	0.787596	ENSSSCT00000016916; XM_003482733				15332314	2.41416	2.57878	2.66617	2.58619	2.67085	2.90173	2.5797	2.35627	2.54382	2.54739	2.36572	2.66235
15206003	AZI1		5.96	6	6.02	6.13	-1.03	1.03	0.255966	0.202735	0.332103	0.390776	0.926254	0.454871	ENSSSCT00000018663				15206003	5.94542	5.64342	5.96663	6.04128	5.94659	5.99633	6.09409	5.90222	6.52328	5.83194	6.13783	6.04234
15186426	B2M	beta-2-microglobulin	11.75	11.52	10.88	11.34	1.17	1.17	0.020947	0.156659	0.000153	0.637194	0.000175	0.055533	NM_213978; AK231801				15186426	11.8219	11.7653	11.6353	11.5199	11.5439	11.4238	11.1259	11.7617	11.3052	10.8782	10.9358	10.8455
15194864	B2M	beta-2-microglobulin	11.35	11.16	10.5	10.91	1.15	1.15	0.026674	0.160989	0.000105	0.675667	0.000171	0.038716	NM_213978; AK231801				15194864	11.4339	11.3642	11.25	11.1586	11.1553	11.0277	10.796	11.3782	10.9211	10.498	10.5173	10.4646
15313432	B2R	bradykinin type 2 receptor	5.65	5.75	5.84	6.79	-1.07	1.07	0.786532	0.009237	0.337372	0.01039	0.298789	0.016768	NM_214146; AB051422				15313432	5.49171	5.64241	5.84393	5.32521	5.7507	5.7504	6.80248	7.16242	6.40897	5.61458	5.86153	5.99643
15236408	B3GALT1	UDP-Gal:betaGlcNAc beta 1,3-galactosyltransferase, polypeptide 1	3.16	3.09	3.56	3.09	1.05	1.05	0.297144	0.359206	0.07732	0.789861	0.052651	0.056057	XM_001924720; ENSSSCT00000017334				15236408	3.15586	3.15546	3.0421	3.07356	2.77258	3.10377	3.13257	2.85569	3.07739	3.54623	3.25405	3.89573
15331079	B3GAT1	beta-1,3-glucuronyltransferase 1 (glucuronosyltransferase P)	3.93	3.7	4.08	4.27	1.18	1.18	0.562195	0.003051	0.072198	0.066382	0.166471	0.266945	AK391610				15331079	3.9907	3.93034	3.91267	3.71264	4.15017	3.68065	4.29124	4.26682	4.16207	4.03527	4.27674	4.0848
15200737	B4GALT1	UDP-Gal:betaGlcNAc beta 1,4- galactosyltransferase, polypeptide 1	9.03	8.9	8.96	9.25	1.1	1.1	0.090318	0.449533	0.366341	0.088236	0.640604	0.22688	AK236461; AK393044				15200737	9.02829	9.03089	9.15539	9.01509	8.78523	8.89031	8.96925	9.22809	9.28121	8.95483	9.13838	8.78251
15218105	B4GALT4	UDP-Gal:betaGlcNAc beta 1,4- galactosyltransferase, polypeptide 4	6.74	6.64	6.76	6.84	1.07	1.07	0.228412	0.970426	0.395018	0.243554	0.530961	0.400057	AK230594				15218105	7.13085	6.74865	6.6452	6.66148	6.58315	6.64255	7.14155	6.81925	6.58966	6.77864	6.53353	6.73831
15225724	B4GALT4		3.94	3.96	4.14	4.17	-1.01	1.01	0.889732	0.282842	0.442839	0.329437	0.457634	0.360011	ENSSSCT00000011078				15225724	3.82399	4.23682	3.92564	3.93207	4.27006	3.69186	4.19158	4.16952	4.0988	4.13158	4.15211	4.03325
15249800	B4GALT5	UDP-Gal:betaGlcNAc beta 1,4- galactosyltransferase, polypeptide 5	9.51	9.44	8.87	10.15	1.05	1.05	0.98775	0.002366	0.00079	0.006942	0.003483	3.2e-05	AK239779; AK238230				15249800	9.50407	9.45003	9.6774	9.42596	9.45695	9.75474	10.0587	10.2559	10.151	8.86984	8.85384	8.92728
15265567	B4GALT7	xylosylprotein beta 1,4-galactosyltransferase, polypeptide 7	7.21	7.42	7.41	6.58	-1.16	1.16	0.166992	0.001738	0.280986	0.001133	0.408911	0.000155	ENSSSCT00000015331; NM_001168422				15265567	7.20515	7.21675	7.46644	7.44362	7.72804	7.39579	6.58373	6.68154	6.58047	7.50715	7.39838	7.34687
15283219	BAALC	brain and acute leukemia, cytoplasmic	5.1	5.38	5.38	6.79	-1.21	1.21	0.254184	0.001482	0.060227	0.003258	0.235139	0.010616	NM_001129969; ENSSSCT00000006642; AF371322; ENSSSCT00000027669				15283219	5.10811	4.98254	5.21516	5.05488	5.39825	5.36483	6.24539	6.76978	6.81058	5.36146	5.83829	5.40376
15330487	BACE1	beta-site APP-cleaving enzyme 1	7.35	7.49	7.5	8.08	-1.11	1.11	0.193781	0.002644	0.156447	0.000396	0.822053	0.000109	AK346260				15330487	7.36354	7.0894	7.46338	7.49879	7.55954	7.41616	8.03177	8.07276	8.15059	7.49357	7.47987	7.53311
15218783	BACE2	beta-site APP-cleaving enzyme 2	9.66	9.58	8.79	8.54	1.06	1.06	0.36881	0.00172	0.005204	0.001069	0.005098	0.117674	AK232199				15218783	9.90617	9.39475	9.66572	9.57743	9.57795	9.25874	8.56949	8.53909	8.44555	8.77853	8.80744	8.53305
15218557	BACH1	BTB and CNC homology 1, basic leucine zipper transcription factor 1	8.09	7.87	8.53	9.61	1.16	1.16	0.414583	0.00033	0.004592	0.00023	0.001942	0.000496	XM_003132749; ENSSSCT00000013161				15218557	7.80778	8.09368	8.0846	7.72529	7.86656	8.03848	9.33272	9.5982	9.62966	8.51954	8.5317	8.5634
15200730	BAG1	BCL2-associated athanogene	7.13	7.33	6.92	6.82	-1.15	1.15	0.119927	0.083334	0.082754	0.031779	0.032209	0.900273	NM_001244791				15200730	7.24638	7.11768	7.13734	7.32098	7.5667	7.2405	6.82463	7.113	6.74272	7.04225	6.93689	6.63478
15228769	BAG3	BCL2-associated athanogene 3	8.36	8.49	8.27	10.96	-1.09	1.09	0.394227	0.000521	0.436535	0.000537	0.08013	0.000418	AK393725; AK394125				15228769	8.46566	8.20191	8.37753	8.33496	8.48376	8.49191	10.5371	11.3822	10.9553	8.2832	8.17242	8.34852
15314860	BAG6	BCL2-associated athanogene 6	8.27	8.31	7.96	7.32	-1.03	1.03	0.839013	0.009158	0.073842	0.004794	7e-06	0.015393	NM_001145382; ENSSSCT00000034083; EU282341; ENSSSCT00000001542; ENSSSCT00000034884; ENSSSCT00000001543; ENSSSCT00000034386; ENSSSCT00000035973; ENSSSCT00000036064; ENSSSCT00000034548; ENSSSCT00000032929; ENSSSCT00000032750; AK351327; ENSSSCT00000032790; ENSSSCT00000034267; ENSSSCT00000035395; ENSSSCT00000032967; AK231446; ENSSSCT00000034811; ENSSSCT00000033878; ENSSSCT00000035059; ENSSSCT00000034…				15314860	8.25541	8.06486	8.50598	8.28974	8.30882	8.31086	6.70502	7.38018	7.26988	7.96221	7.98423	7.95557
15195284	BAHD1	bromo adjacent homology domain containing 1	5.83	5.81	5.94	5.87	1.02	1.02	0.45722	0.588024	0.336016	0.811899	0.501688	0.866347	XM_003353392; ENSSSCT00000005271				15195284	5.81542	5.60492	5.85105	5.81047	5.81047	5.84157	5.56963	5.89326	6.12206	6.03662	5.95004	5.7002
15305402	BAI2; LOC100520965	brain-specific angiogenesis inhibitor 2; brain-specific angiogenesis inhibitor 2-like	5.18	4.94	5.36	5.38	1.18	1.18	0.057282	0.404674	0.158269	0.077338	0.008598	0.967758	ENSSSCT00000003999; XR_130688				15305402	5.05112	5.17636	5.30834	4.84418	5.0233	4.94913	5.03271	5.41826	5.58866	5.46485	5.22743	5.37036
15315487	BAK	Bak protein	6.11	6.26	5.81	5.57	-1.11	1.11	0.353085	0.018348	0.02997	0.014486	0.026138	0.088144	AJ001204				15315487	6.11485	5.99362	6.15165	6.24382	6.28514	6.02577	5.59319	5.27157	5.73088	5.80913	5.95848	5.80541
15200817	BAMBI	BMP and activin membrane-bound inhibitor homolog (Xenopus laevis)	8.34	8.99	8.69	9.18	-1.57	1.57	0.031366	0.043976	0.19391	0.981026	0.028848	0.079599	ENSSSCT00000012056; NM_001201485; AK231676				15200817	8.37861	7.92775	8.66497	9.00495	8.97141	9.1836	8.79393	9.15831	9.19676	8.6942	8.52859	8.83395
15220264	BAP1	BRCA1 associated protein-1 (ubiquitin carboxy-terminal hydrolase)	6.94	7	7.05	6.9	-1.04	1.04	0.681743	0.252954	0.824036	0.520284	0.542032	0.184273	ENSSSCT00000012518				15220264	6.94007	6.93764	7.16382	7.00788	7.07578	6.81427	6.87111	6.95874	6.89355	7.16187	7.06173	6.89491
15241166	BARD1		4.04	4.06	4.08	3.29	-1.01	1.01	0.869761	0.178666	0.369577	0.166104	0.381414	0.124086	ENSSSCT00000017605				15241166	4.21642	4.02529	3.90472	3.97459	4.18466	4.04472	2.62474	3.22238	4.12409	4.06883	4.44784	4.09209
15199412	BARHL1	BarH-like homeobox 1	3.43	3.74	3.67	3.76	-1.24	1.24	0.292842	0.231912	0.379992	0.680597	0.58061	0.402474	XM_001929435; ENSSSCT00000006301				15199412	3.78475	3.44833	3.41488	3.58535	3.8043	3.74905	3.60725	3.74441	3.94345	3.61904	3.66625	3.72317
15314897	BAT5	abhydrolase domain containing 16A	7.47	7.17	7.34	7.49	1.24	1.24	0.015325	0.412186	0.314506	0.002627	0.020075	0.068022	NM_001195326; ENSSSCT00000001554; EU282343; ENSSSCT00000034152; ENSSSCT00000036426; ENSSSCT00000034020				15314897	7.45608	7.30653	7.4858	7.21348	7.16945	7.16128	7.49641	7.54186	7.40048	7.27171	7.40575	7.33777
15311416	BAZ1A	bromodomain adjacent to zinc finger domain, 1A	6.37	6.83	5.86	7.45	-1.38	1.38	0.634745	0.03658	0.073137	0.014772	0.007908	0.000691	NM_001244159; ENSSSCT00000002190; AK231247				15311416	7.06503	6.21424	6.3907	6.44679	6.83537	6.83398	7.22089	7.65748	7.46472	6.08028	5.71565	5.84224
15311426	BAZ1A	bromodomain adjacent to zinc finger domain, 1A	7.49	7.85	6.86	8.62	-1.28	1.28	0.410556	0.011862	0.030169	0.009709	0.002469	0.000495	NM_001244159; ENSSSCT00000002190				15311426	8.03539	7.50976	7.37151	7.64851	7.86364	8.04446	9.09931	8.57605	8.65464	7.07737	6.85639	6.85905
15273515	BAZ1B	bromodomain adjacent to zinc finger domain, 1B	8.25	8.2	8.22	8.46	1.03	1.03	0.629687	0.27096	0.689676	0.155062	0.843058	0.137007	XM_003354497; ENSSSCT00000030732				15273515	8.25456	8.35535	8.13595	8.21147	8.09129	8.30467	8.47495	8.43684	8.22155	8.27677	8.22053	8.15516
15292609	BAZ2A	bromodomain adjacent to zinc finger domain, 2A	7.3	7.43	7.3	7.33	-1.09	1.09	0.084252	0.286368	0.885715	0.30511	0.054826	0.231959	ENSSSCT00000032195				15292609	7.36688	7.21884	7.31033	7.41874	7.37501	7.52068	7.44747	7.32925	7.33317	7.26876	7.34931	7.30051
15236238	BAZ2B	bromodomain adjacent to zinc finger domain, 2B	7.67	7.71	7.68	9.75	-1.03	1.03	0.749696	2.7e-05	0.816806	3.2e-05	0.857629	2e-06	AK230833; ENSSSCT00000024565; ENSSSCT00000017293				15236238	7.67849	7.825	7.49664	7.68937	7.55786	7.89231	9.72733	9.76995	9.7445	7.67002	7.62886	7.77919
15239478	BAZ2B	bromodomain adjacent to zinc finger domain, 2B	7.67	7.37	7.52	9.72	1.22	1.22	0.720637	0.000245	0.283335	0.00049	0.699812	7.3e-05	ENSSSCT00000024565				15239478	7.68809	7.80495	7.40199	7.39752	7.34686	7.90384	10.1233	9.736	9.70819	7.5052	7.38484	7.53016
15311221	BBS4	Bardet-Biedl syndrome 4	8.05	8.33	7.6	8.33	-1.22	1.22	0.147915	0.307416	0.014974	0.743505	0.010601	0.03131	NM_001244787				15311221	8.04917	8.13653	8.05078	8.32063	8.34945	8.06909	7.95986	8.68647	8.3326	7.59746	7.6969	7.25254
15321315	BBS7	Bardet-Biedl syndrome 7	5.03	4.97	5.32	5.91	1.04	1.04	0.965082	0.031069	0.290642	0.020411	0.226594	0.147785	XM_003129215; ENSSSCT00000009959				15321315	5.24965	5.01318	4.83099	4.9775	4.96416	5.1336	6.04548	5.39929	5.90435	5.35855	4.95482	5.58737
15252996	BBS9	Bardet-Biedl syndrome 9	7.26	7.09	6.55	7.31	1.12	1.12	0.427078	0.391162	0.013408	0.171419	0.006411	0.018574	AK237941				15252996	7.23204	7.56289	7.01365	7.07097	6.97344	7.27865	8.07038	7.27318	7.33469	6.5484	6.46197	6.65442
15249917	BCAS1	breast carcinoma amplified sequence 1	3.32	3.65	3.24	3.41	-1.25	1.25	0.09279	0.637735	0.979056	0.467888	0.116321	0.659078	ENSSSCT00000008194; NM_001110175				15249917	3.14928	3.31813	3.50476	3.66307	3.7513	3.45246	3.36153	3.12964	3.8339	3.1747	3.5588	3.25172
15281438	BCAS2	breast carcinoma amplified sequence 2	8.72	8.48	7.88	8.84	1.18	1.18	0.423482	0.216967	0.002537	0.032071	0.001677	0.000151	NM_001244424; ENSSSCT00000007401; AY682215				15281438	8.7026	8.74531	8.40743	8.3949	8.46708	8.64634	8.82812	8.84485	8.69398	7.87871	7.7329	7.8812
15337234	BCAS2	breast carcinoma amplified sequence 2	8.72	8.48	7.88	8.84	1.18	1.18	0.423482	0.216967	0.002537	0.032071	0.001677	0.000151	NM_001244424; ENSSSCT00000007401; AY682215				15337234	8.7026	8.74531	8.40743	8.3949	8.46708	8.64634	8.82812	8.84485	8.69398	7.87871	7.7329	7.8812
15247591	BCAS4	breast carcinoma amplified sequence 4	6.26	6.24	6.66	5.74	1.02	1.02	0.605057	0.011363	0.071555	0.03316	0.049708	0.000355	NM_001123082; ENSSSCT00000008177; ENSSSCT00000036568				15247591	6.28124	6.19608	6.62138	6.208	6.01039	6.54062	5.7465	5.57394	5.81025	6.81597	6.64951	6.66052
15297527	BCAT2	branched chain amino-acid transaminase 2, mitochondrial	8.24	7.94	7.6	7.26	1.23	1.23	0.052594	0.00269	0.001253	0.022391	0.047726	0.114791	AK397396				15297527	8.13796	8.23207	8.36335	8.06697	7.96312	7.73137	7.25314	7.60158	7.2664	7.59514	7.69718	7.55975
15229060	BCCIP	BRCA2 and CDKN1A interacting protein	7.89	8.1	7.26	6.77	-1.16	1.16	0.084915	0.001949	0.000573	0.001966	0.002532	0.033862	AK232537				15229060	7.87023	7.88666	7.89271	8.08288	8.36585	7.98415	6.42313	6.9631	6.79841	7.38676	7.24575	7.17918
15297056	BCKDHA	branched chain keto acid dehydrogenase E1, alpha polypeptide	7.03	6.99	6.37	6.87	1.03	1.03	0.670483	0.255625	0.006986	0.376113	0.011301	0.205415	NM_001123083; AK345061				15297056	7.05629	6.78038	7.20317	6.69117	7.00186	7.10531	6.27533	6.83213	6.96121	6.3249	6.37702	6.40693
15193790	BCKDHB	branched chain keto acid dehydrogenase E1, beta polypeptide	6.25	6.5	5.38	6.19	-1.19	1.19	0.202645	0.989665	0.003554	0.573483	0.000481	0.036447	NM_001123219; ENSSSCT00000004932; EU442568				15193790	6.24362	6.55746	6.14475	6.48373	6.53542	6.49906	6.92793	6.14112	5.86262	5.38706	5.36524	5.01982
15282389	BCL10; LOC100153411	B-cell CLL/lymphoma 10; B-cell lymphoma/leukemia 10-like	7.79	7.49	8.46	9.13	1.23	1.23	0.146174	0.000421	0.008148	6.6e-05	0.001153	0.005059	NM_001103213; FJ376731; ENSSSCT00000007610				15282389	7.50038	7.8038	7.78288	7.48592	7.45148	7.58119	8.9073	9.17473	9.11933	8.43497	8.17494	8.48425
15286992	BCL10; LOC100153411	B-cell CLL/lymphoma 10; B-cell lymphoma/leukemia 10-like	7.79	7.49	8.46	9.13	1.23	1.23	0.146174	0.000421	0.008148	6.6e-05	0.001153	0.005059	NM_001103213; FJ376731; ENSSSCT00000007610				15286992	7.50038	7.8038	7.78288	7.48592	7.45148	7.58119	8.9073	9.17473	9.11933	8.43497	8.17494	8.48425
15271374	BCL11A	B-cell CLL/lymphoma 11A (zinc finger protein)	4.06	3.98	4.12	4.89	1.05	1.05	0.499287	0.005158	0.420995	0.00207	0.197441	0.019793	AK231444				15271374	3.96314	4.30048	4.04696	3.94649	3.98427	4.12408	4.86696	5.27647	4.91043	4.08682	4.14562	4.56873
15319224	BCL11B	B-cell CLL/lymphoma 11B (zinc finger protein)	4.58	4.36	4.59	4.77	1.16	1.16	0.898805	0.247428	0.232761	0.148103	0.07011	0.747385	XM_003356796; ENSSSCT00000002785				15319224	4.14127	4.60667	4.5465	4.52633	4.36988	4.3342	4.80223	4.41091	5.00424	4.55835	4.84659	4.61006
15195800	BCL2	B-cell CLL/lymphoma 2	6.32	5.99	6.39	7.39	1.26	1.26	0.043652	0.001053	0.816068	2.5e-05	0.017004	0.000598	AB271960				15195800	6.14191	6.52161	6.30526	6.0494	5.92612	5.98399	7.41784	7.38542	7.252	6.47996	6.18861	6.40485
15316605	BCL2A1	BCL2-related protein A1	4.42	4.03	3.64	5.28	1.31	1.31	0.44238	0.021194	0.118676	0.003097	0.157278	0.000578	ENSSSCT00000001993; NM_001164511; GQ338307				15316605	4.3727	4.47776	3.69497	4.12681	4.02823	3.67047	4.95255	5.45196	5.30555	3.64252	3.63148	3.78453
15248905	BCL2L1	BCL2-like 1	5.21	5.4	5.34	5.14	-1.14	1.14	0.071569	0.710114	0.074456	0.031539	0.910329	0.03186	ENSSSCT00000007909; NM_214285; AF216205				15248905	5.20547	4.89611	5.21612	5.39008	5.3038	5.53389	4.87626	5.13598	5.14177	5.32572	5.52169	5.34749
15275130	BCL2L11; LOC100625039	BCL2-like 11 (apoptosis facilitator); bcl-2-like protein 11-like	6.01	5.79	5.72	7.16	1.16	1.16	0.376239	0.003079	0.142058	0.001412	0.553536	0.000474	NM_001252194; NM_001160074; FJ825619; ENSSSCT00000023378				15275130	6.19642	5.71268	6.04169	5.7733	5.6072	6.01639	7.15946	7.61501	7.16263	5.75415	5.71384	5.6963
15303201	BCL3	B-cell CLL/lymphoma 3	6.96	6.68	6.2	7.8	1.21	1.21	0.34465	0.049322	0.038697	0.015236	0.021516	0.005235	ENSSSCT00000035316				15303201	6.99229	6.53118	7.18055	6.67781	6.53645	6.81761	7.40535	7.75081	8.33597	6.19029	6.42238	6.21189
15222004	BCL6; LOC100621484	B-cell CLL/lymphoma 6; B-cell lymphoma 6 protein-like	8.88	8.78	8.76	10.17	1.07	1.07	0.324671	0.006601	0.227683	0.003775	0.749349	0.003369	XM_003358748; ENSSSCT00000012922; XM_003361203				15222004	8.74673	8.86054	9.05309	8.64788	8.79185	8.85553	9.60362	10.2165	10.1357	8.62815	8.76713	8.81466
15213780	BCL6B	B-cell CLL/lymphoma 6, member B	6.08	5.64	5.76	5.7	1.35	1.35	0.065638	0.124132	0.22779	0.95272	0.322913	0.453934	XM_003131927; ENSSSCT00000019510				15213780	6.08475	6.25736	5.88345	5.63208	5.5464	5.90074	5.98973	5.44778	5.67765	5.75043	6.07009	5.76345
15285922	BCL9	B-cell CLL/lymphoma 9	7.6	7.46	7.87	7.56	1.1	1.1	0.695531	0.576652	0.051393	0.707781	0.02076	0.07055	XM_003355220; ENSSSCT00000007337				15285922	7.6173	7.30894	7.58882	7.34616	7.46739	7.55557	7.01052	7.54462	7.57973	7.84577	7.74582	8.08575
15330571	BCL9L	B-cell CLL/lymphoma 9-like	8.5	8.61	8.23	7.41	-1.08	1.08	0.831822	0.003851	0.047798	0.007468	0.134261	0.009361	ENSSSCT00000016465; XM_003129916				15330571	8.48263	8.29116	8.52424	8.62672	8.17787	8.60404	7.11291	7.44155	7.64819	8.06653	8.23882	8.22566
15183762	BCLAF1	BCL2-associated transcription factor 1	9.92	9.77	9.73	10.33	1.11	1.11	0.244283	0.008832	0.07739	0.001262	0.189392	0.000416	NM_001190177; ENSSSCT00000004602				15183762	9.93224	9.99607	9.75426	9.76539	9.72804	9.85523	10.2356	10.4301	10.3281	9.72762	9.72551	9.71587
15325853	BCO2	beta-carotene oxygenase 2	2.36	2.91	2.53	2.59	-1.46	1.46	0.317879	0.46439	0.598846	0.673276	0.102458	0.153653	AK230810				15325853	2.88133	2.39854	2.31987	2.89732	2.92137	2.5248	2.61838	2.93058	2.5596	2.52475	2.53708	2.1754
15325857	BCO2	beta-carotene oxygenase 2	4.97	5.16	4.52	4.57	-1.14	1.14	0.175526	0.186108	0.078153	0.022797	0.013347	0.420587	AK230810				15325857	5.19288	4.99898	4.65578	5.44394	5.14653	5.16532	4.89103	4.53606	4.36845	4.62357	4.50217	4.03102
15336225	BCOR	BCL6 corepressor	6.99	6.85	7.49	7.83	1.1	1.1	0.200585	0.00104	0.016584	0.000213	0.004821	0.055369	AK238934				15336225	6.85231	7.08871	7.00287	6.91484	6.85052	6.84496	7.70292	7.82633	7.94918	7.49516	7.29458	7.66202
15335045	BCORL1	BCL6 corepressor-like 1	5.88	6.03	6.27	6.39	-1.11	1.11	0.94336	0.056272	0.145691	0.013183	0.023471	0.174906	ENSSSCT00000013836				15335045	5.90266	5.84647	6.31104	5.9439	6.03015	6.12129	6.39592	6.38138	6.66605	6.41263	6.22745	6.26832
15225493	BCR	breakpoint cluster region	7.52	7.81	7.51	7.49	-1.22	1.22	0.212159	0.290397	0.374724	0.131128	0.155001	0.778879	XM_001925895; ENSSSCT00000011013				15225493	7.50929	7.51938	7.53228	7.46028	7.81786	7.80419	7.52538	7.3113	7.48374	7.5548	7.48232	7.15871
15231501	BCR	breakpoint cluster region	6.43	6.7	6.47	6.56	-1.21	1.21	0.088452	0.23409	0.691897	0.165385	0.090467	0.158416	ENSSSCT00000011013				15231501	6.42923	6.28664	6.56066	6.69639	6.70028	7.27234	6.56447	6.46746	6.63385	6.4131	6.47044	6.49922
15316414	BD114	beta-defensin 114	2.34	2.4	2.24	2.39	-1.04	1.04	0.817122	0.739293	0.039605	0.840224	0.131115	0.298997	ENSSSCT00000001947; NM_001129973				15316414	2.34967	2.38263	2.2888	2.22243	2.45265	2.40159	2.36818	2.15153	2.6626	2.23527	2.15038	2.25462
15246474	BD125	beta-defensin 125	2.38	2.35	2.31	2.32	1.02	1.02	0.873309	0.403276	0.982981	0.351782	0.894164	0.412649	ENSSSCT00000007897; NM_001129974				15246474	2.2721	2.52854	2.35929	2.35048	2.44089	2.32626	2.3266	2.15933	2.38883	2.32071	2.29875	2.53324
15248897	BD129	beta-defensin 129	3.47	3.31	3.41	3.28	1.12	1.12	0.055341	0.085782	0.745452	0.753492	0.118845	0.17918	NM_001129975				15248897	3.46752	3.47236	3.49668	3.1296	3.3794	3.31882	3.27221	3.45315	3.20844	3.40515	3.4055	3.5684
15222161	BDH1	3-hydroxybutyrate dehydrogenase, type 1	4.98	4.98	4.85	4.33	1	1	0.989208	0.047439	0.501243	0.003441	0.163358	0.01556	AK232349				15222161	4.62856	5.3643	4.96146	4.89991	5.10025	4.96369	4.33207	4.48694	4.18475	4.65966	4.93152	4.85873
15313434	BDKRB1	bradykinin receptor B1	6.91	6.15	7.43	9.1	1.69	1.69	0.009211	0.000626	0.023215	0.000107	9.1e-05	0.000817	ENSSSCT00000002779; NM_001113064				15313434	7.20274	6.69781	6.88178	6.1371	6.29016	6.06072	9.091	9.68482	9.11569	7.42811	7.44131	7.57911
15255230	BDNF	brain-derived neurotrophic factor	3.83	3.66	4.47	4.08	1.13	1.13	0.759711	0.071938	0.00169	0.166924	0.010444	0.008398	NM_214259; ENSSSCT00000014561; AK348377				15255230	3.76062	3.94961	3.82052	3.66295	4.06541	3.65905	4.12923	4.08359	3.92513	4.36312	4.47117	4.57919
15244779	BDP1	B double prime 1, subunit of RNA polymerase III transcription initiation factor IIIB	7.97	8.06	8.37	8.39	-1.06	1.06	0.405314	0.01788	0.041239	0.056963	0.169848	0.182874	AK349043				15244779	7.99038	8.10673	7.73233	7.92472	8.03494	8.32082	8.62515	8.37412	8.40857	8.37681	8.19858	8.36313
15207199	BECN1	beclin 1, autophagy related	8.07	8.39	7.71	6.91	-1.25	1.25	0.059187	0.000201	0.008285	0.000106	0.001483	0.000414	ENSSSCT00000018925; NM_001044530; AK235833				15207199	8.27388	8.06215	8.0777	8.38228	8.28053	8.52922	7.05904	6.90533	6.8519	7.83265	7.71441	7.70047
15335920	BEND2		2.84	2.76	2.91	2.82	1.06	1.06	0.950543	0.527911	0.518127	0.544891	0.570671	0.682627	ENSSSCT00000022712				15335920	2.68844	2.83411	2.99695	2.75036	3.03356	2.76103	3.63539	2.66574	2.85919	2.81043	2.90118	3.0471
15257133	BEST2	bestrophin 2	2.75	3.03	2.91	3.4	-1.22	1.22	0.005096	0.013863	0.040547	0.197099	0.055868	0.041383	XM_003123330; ENSSSCT00000015007				15257133	2.74587	2.75081	2.81324	3.03658	3.02987	3.19022	3.44921	3.04987	3.37668	2.831	2.92324	2.97032
15301099	BEST4	bestrophin 4	4.48	4.42	4.38	4.59	1.04	1.04	0.597834	0.263479	0.906427	0.197828	0.608277	0.342404	XM_003128059				15301099	4.03205	4.48237	4.47743	4.50397	4.43261	4.32639	4.60659	4.42843	4.57753	3.88006	4.41239	4.60085
15337571	BEX1	brain expressed, X-linked 1	5.46	5.49	5.37	5.69	-1.02	1.02	0.603787	0.423111	0.543243	0.169416	0.993972	0.11656	NM_001244771				15337571	5.42446	5.83003	5.23409	5.47278	5.50256	5.16531	5.65118	6.0249	5.45912	5.40129	5.36849	5.36827
15274230	BFAR	bifunctional apoptosis regulator	7.47	7.46	7.18	6.8	1	1	0.923749	0.045867	0.239775	0.033261	0.175423	0.119355	ENSSSCT00000008634; NM_001244218				15274230	7.46316	7.26699	7.66712	7.56378	7.31531	7.47645	6.76561	7.22353	6.82506	7.43762	7.18885	7.17741
15248413	BFSP1; LOC100521759	filensin-like	4.85	4.88	4.59	4.08	-1.02	1.02	0.949872	0.013632	0.254882	0.004522	0.10622	0.006305	ENSSSCT00000007756; XM_003134264				15248413	4.88314	4.48672	5.05262	4.60722	4.91553	4.86105	3.75858	4.0501	4.10321	4.59804	4.49394	4.64034
15285098	BGLAP	bone gamma-carboxyglutamate (gla) protein	2.72	2.76	3	2.73	-1.03	1.03	0.600956	0.504188	0.007431	0.588891	0.006038	0.613297	NM_001164004; ENSSSCT00000007111				15285098	2.81324	2.70588	2.65997	2.69512	2.76851	2.81213	3.28732	2.60914	2.74826	2.94057	3.03748	3.00949
15338551	BGN	biglycan	12.03	11.86	12.3	12.24	1.12	1.12	0.050972	0.292045	0.002427	0.05954	0.000259	0.193861	ENSSSCT00000013956; ENSSSCT00000035291; ENSSSCT00000035033; AK396411				15338551	11.9635	12.024	12.0952	11.9539	11.8551	11.8664	11.963	12.2594	12.2301	12.2947	12.3214	12.2812
15337564	BHLHB9	basic helix-loop-helix domain containing, class B, 9	6.3	6.32	5.55	7.64	-1.01	1.01	0.746619	0.002477	0.016959	0.009485	0.047231	0.001329	ENSSSCT00000013689				15337564	6.2994	6.16786	6.30952	5.99733	6.3053	6.68656	8.01701	7.6078	7.32719	5.91461	5.52577	5.38309
15216269	BHLHE40	basic helix-loop-helix family, member e40	10.42	10.39	10.03	11.8	1.02	1.02	0.905717	0.006348	0.066016	0.005479	0.05626	0.003143	NM_001245010; AK345015; ENSSSCT00000012624				15216269	10.4021	10.1882	10.4471	10.3956	10.3816	10.2235	11.1358	11.7735	11.8217	9.77652	10.1601	10.0516
15289071	BHLHE41	basic helix-loop-helix family, member e41	8.3	8.14	7.01	8.37	1.11	1.11	0.282294	0.759328	9.8e-05	0.335552	0.001357	0.001089	ENSSSCT00000030248				15289071	8.3719	8.29036	8.26134	8.15031	7.91575	8.36201	8.08063	8.58925	8.40354	6.76773	6.99846	7.02459
15258523	BHMT; BHMT2	betaine--homocysteine S-methyltransferase; betaine--homocysteine S-methyltransferase 2	3.45	3.59	3.44	3.63	-1.1	1.1	0.508329	0.291947	0.648789	0.601435	0.866719	0.517974	NM_001200042; ENSSSCT00000015414; NM_001204771; AK232714				15258523	3.5415	3.3807	3.4384	3.37302	3.58185	3.59161	3.63707	3.39662	3.71603	3.44855	3.64395	3.3985
15258518	BHMT; LOC100739497	betaine--homocysteine S-methyltransferase; betaine--homocysteine S-methyltransferase 1-like	4.04	4.01	4.31	4.62	1.02	1.02	0.716854	0.053089	0.090364	0.076359	0.165404	0.278001	NM_001200042; AK233096; ENSSSCT00000015410				15258518	3.77573	4.04813	4.02735	4.15453	3.81623	4.03484	4.13372	4.67723	4.58149	4.33263	4.29588	4.05145
15265909	BHMT; LOC100739497	betaine--homocysteine S-methyltransferase; betaine--homocysteine S-methyltransferase 1-like	4.98	4.88	5.22	5.21	1.08	1.08	0.091322	0.03428	0.034292	0.002727	0.004039	0.755361	NM_001200042; AK233096; ENSSSCT00000015410				15265909	4.88774	5.07342	4.98342	4.88151	4.86921	4.80175	5.28925	5.21657	5.12232	5.34906	5.20926	5.14679
15293253	BICD1; LOC100626536	bicaudal D homolog 1 (Drosophila); protein bicaudal D homolog 1-like	3.76	3.86	4.51	3.37	-1.07	1.07	0.485284	0.002159	0.004865	0.011149	0.01298	0.001281	ENSSSCT00000000573				15293253	3.80084	3.73568	3.75715	3.87917	3.6624	3.96331	3.46178	3.27977	3.37274	4.50045	4.29333	4.7482
15294292	BID	BH3 interacting domain death agonist	7.13	7.26	8.25	6.31	-1.1	1.1	0.987024	0.000697	0.00409	0.005749	0.009222	0.000534	ENSSSCT00000000833; NM_001030535; AY521564				15294292	7.05023	7.19837	7.12825	7.27731	7.24758	6.85928	6.14571	6.40572	6.32691	8.23461	7.80605	8.34313
15235340	BIN1	bridging integrator 1	6.94	6.89	6.85	6.89	1.04	1.04	0.527535	0.522947	0.232047	0.834594	0.926541	0.864447	ENSSSCT00000017120; NM_001097440; EF117688				15235340	6.91648	6.97056	6.94297	6.69673	6.91134	7.02158	6.54379	7.05294	6.91303	6.78817	6.84274	6.96663
15235351	BIN1	bridging integrator 1	6.95	7.02	6.56	6.69	-1.05	1.05	0.50739	0.086216	0.095666	0.022696	0.033183	0.837202	NM_001097440; EF117688				15235351	7.12483	6.71929	6.97767	7.19537	6.92936	7.00771	6.40008	6.69388	6.6876	6.78602	6.33502	6.55376
15287877	BIN2; SSC.94320	bridging integrator 2	4.18	4	3.93	4.54	1.13	1.13	0.354768	0.008547	0.172614	0.030217	0.885352	0.00581	AK239696; ENSSSCT00000000240				15287877	4.03509	4.16683	4.19368	4.03023	4.1905	3.62834	4.43173	4.67648	4.53367	3.93122	4.13171	3.8713
15229484	BIN3	bridging integrator 3	7.17	7.3	6.92	7.15	-1.09	1.09	0.210681	0.697387	0.071689	0.293949	0.000345	0.497709	AK231954				15229484	7.19388	6.9897	7.30175	7.26225	7.35006	7.29738	6.71079	7.338	7.1745	6.91996	6.97361	6.90749
15205685	BIVM	basic, immunoglobulin-like variable motif containing	7.2	7.12	6.75	6.37	1.05	1.05	0.530663	0.000879	0.005946	0.00537	0.050112	0.00427	NM_001252098; ENSSSCT00000010452				15205685	7.36538	7.10274	7.18047	6.89215	7.13296	7.32175	6.28678	6.35556	6.4722	6.74386	6.69772	6.82515
15310605	BLM	Bloom syndrome, RecQ helicase-like	5	5.48	4.97	4.06	-1.4	1.4	0.256204	0.007764	0.643338	0.009327	0.217451	0.037448	NM_001123084; ENSSSCT00000002035; AB355635				15310605	5.34338	5.01712	4.98242	5.52775	5.02579	5.78909	4.47756	4.08697	3.99403	5.39424	4.6503	4.93011
15316749	BLM	Bloom syndrome, RecQ helicase-like	5.6	5.71	5.57	5.19	-1.08	1.08	0.174383	0.01966	0.773883	0.014868	0.194747	0.047509	NM_001123084; AB355635; ENSSSCT00000002034				15316749	5.59605	5.51959	5.70056	5.68236	5.74061	6.11976	5.18497	5.19668	4.78118	5.77136	5.3606	5.56468
15233615	BLNK	B-cell linker	4.4	3.91	4.59	5.23	1.4	1.4	0.038273	0.198445	0.925888	0.035375	0.00292	0.177939	AK231542				15233615	4.36533	4.94235	4.42281	3.90473	4.12942	3.83344	4.62256	6.03236	5.15491	4.5871	4.52687	4.67245
15313966	BLOC1S5	muted protein	7.07	7.01	7.01	6.56	1.04	1.04	0.545888	0.059175	0.497646	0.071734	0.972749	0.071722	ENSSSCT00000027153; NM_001098591; AB271947				15313966	7.17584	7.05576	7.00726	7.14463	6.99993	6.93781	5.63995	6.63873	6.48952	7.00182	6.94352	7.12809
15202909	BMI1	BMI1 polycomb ring finger oncogene	8.19	8.12	7.87	7.4	1.05	1.05	0.925998	0.004665	0.038328	0.004201	0.035189	0.056337	JQ012762				15202909	8.27759	8.20309	8.05485	8.10393	8.12956	8.27689	7.63056	7.37575	7.22875	7.95432	7.62783	7.87527
15223168	BMP1	bone morphogenetic protein 1	9.01	8.74	8.16	8.12	1.21	1.21	0.657658	0.038964	0.020326	0.016882	0.000251	0.814067	AK235190				15223168	9.05242	8.47869	8.97222	8.81267	8.73228	8.69653	7.82978	8.13941	8.37139	8.1701	8.20267	8.08875
15276153	BMP10	bone morphogenetic protein 10	2.97	3.13	3.13	3.01	-1.12	1.12	0.162217	0.42182	0.192877	0.870664	0.783235	0.784482	XM_003125070; ENSSSCT00000009139				15276153	2.97074	2.97081	3.10933	3.04628	3.20911	3.13395	3.45487	2.9823	3.03385	3.13187	3.03598	3.16741
15333874	BMP15	bone morphogenetic protein 15	2.99	2.96	3.03	3.44	1.02	1.02	0.806254	0.006395	0.240723	0.003427	0.268848	0.206763	ENSSSCT00000013461; NM_001005155; HQ450759				15333874	3.05346	2.99	2.77138	2.8675	3.08823	2.94337	3.45962	3.43648	3.35249	3.0298	3.487	3.02338
15245837	BMP2	bone morphogenetic protein 2	7.95	8.97	6.88	9.01	-2.03	2.03	0.02572	0.02791	0.030665	0.813447	6.3e-05	0.000238	ENSSSCT00000007726; NM_001195399; HQ110078				15245837	8.00828	7.35444	8.36989	8.85158	8.95284	9.21496	8.81696	8.98161	9.36919	6.88775	7.02216	6.86394
15245839	BMP2	bone morphogenetic protein 2	7.69	8.75	5.42	9.22	-2.07	2.07	0.014697	0.002609	0.001862	0.128208	0.000308	0.000103	NM_001195399; ENSSSCT00000007726; HQ110078				15245839	7.72336	7.2163	7.90388	8.41173	8.77039	9.03084	8.94037	9.19106	9.24324	5.74667	4.9821	5.45965
15324667	BMP3	bone morphogenetic protein 3	5.54	4.11	7.45	5.44	2.7	2.7	0.002932	0.295313	0.001064	0.02188	2e-06	0.001214	NM_001206388; ENSSSCT00000031696; HQ127224				15324667	5.26988	6.01137	5.49515	4.09906	4.22905	4.01025	5.46797	5.41976	4.60157	7.60308	7.43613	7.46626
15196583	BMP4	bone morphogenetic protein 4	9.55	9.39	11.17	9.17	1.12	1.12	0.419397	0.189729	0.000773	0.557157	0.000714	0.000518	NM_001101031; EU026433				15196583	9.2985	9.55064	9.81004	9.42387	9.03231	9.60007	8.94914	9.51889	9.13268	11.1561	10.9378	11.1889
15308880	BMP5	bone morphogenetic protein 5	4.23	4.91	3.54	5.42	-1.61	1.61	0.124067	5.2e-05	0.122954	0.254313	0.053051	0.002659	HQ322391; ENSSSCT00000001649				15308880	4.22386	4.17397	4.2878	5.59827	4.35125	4.85511	5.51443	5.43135	5.32107	4.22832	3.57994	3.42453
15299714	BMP6	bone morphogenetic protein 6	4.83	4.72	4.99	5.29	1.08	1.08	0.864405	0.002282	0.031741	0.024861	0.352658	0.003457	NM_001168001; GU074521				15299714	4.73254	4.83592	4.90288	4.73569	5.11088	4.70134	5.46684	5.29847	5.28851	4.96906	5.00411	4.98944
15307600	BMP6	bone morphogenetic protein 6	6.05	5.33	6.28	7.54	1.65	1.65	0.024087	0.000831	0.066012	6.7e-05	0.001986	0.002368	NM_001168001; ENSSSCT00000001120; GU074521				15307600	6.02894	6.06949	5.60375	5.34321	5.15931	5.41955	7.73897	7.37731	7.52583	6.65576	6.2313	6.30745
15307605	BMP6	bone morphogenetic protein 6	6.11	5.84	7.01	8	1.2	1.2	0.155034	0.000309	0.003144	0.000359	0.002561	0.004207	NM_001168001; ENSSSCT00000001120; GU074521				15307605	5.94163	6.2738	6.10668	5.86885	5.51807	6.01347	7.97859	7.85281	8.30821	6.86316	7.23172	6.98557
15249957	BMP7	bone morphogenetic protein 7	4.56	4.64	4.66	4.77	-1.06	1.06	0.917357	0.052704	0.650689	0.044989	0.697697	0.138111	ENSSSCT00000033617; NM_001105290; ENSSSCT00000008212; AK351088				15249957	4.41765	4.56415	4.69498	4.65111	4.62733	4.43337	4.91863	4.75156	4.78373	4.43671	4.75188	4.66966
15299719	BMP8A; LOC100620374	bone morphogenetic protein 8a; bone morphogenetic protein 8B-like	5.27	5.43	5.73	5.71	-1.12	1.12	0.219881	0.068384	0.052464	0.144365	0.078236	0.722582	XM_003127812; ENSSSCT00000004054				15299719	5.24711	5.08097	5.51502	5.57667	5.42709	5.43084	5.68371	5.5257	5.95155	5.73805	5.72281	5.54062
15252978	BMPER	BMP binding endothelial regulator	7.07	7.22	6.07	6.69	-1.11	1.11	0.686224	0.011232	0.001609	0.393588	0.039599	0.014543	ENSSSCT00000018144; ENSSSCT00000023205; AK346130				15252978	7.00208	7.11834	7.07124	7.21436	6.37336	7.2319	6.77612	6.49306	6.70303	6.07526	6.17841	5.72636
15227124	BMPR1A	bone morphogenetic protein receptor, type IA	8.99	8.83	9.41	9.32	1.12	1.12	0.715356	0.071553	0.020973	0.055046	0.015848	0.590301	ENSSSCT00000011342; NM_001204767; HQ180178				15227124	8.97436	9.19041	8.82804	8.82083	8.8314	9.16048	9.8596	9.31755	9.33032	9.43278	9.34882	9.40968
15321721	BMPR1B; LOC100623039	bone morphogenetic protein receptor, type IB	5.68	6.05	6.16	4.55	-1.29	1.29	0.093015	0.049916	0.045822	0.0043	0.567146	0.002029	NM_001039745; DQ387970; AF432128; AY065994; HQ180175; ENSSSCT00000035574; ENSSSCT00000028459; ENSSSCT00000034827				15321721	5.68284	4.95894	5.68164	6.0385	6.31196	5.81886	4.57553	4.89633	4.14578	6.25188	6.04128	6.16613
15324380	BMPR1B; LOC100623039	bone morphogenetic protein receptor, type IB	4.79	4.85	5.01	4.58	-1.04	1.04	0.926415	0.126736	0.15884	0.111948	0.163872	0.035917	NM_001039745; AF432128; ENSSSCT00000028459; ENSSSCT00000034729; ENSSSCT00000035748				15324380	4.79477	4.96578	4.74555	4.94622	4.73525	4.8513	4.78444	4.56627	4.38322	4.99346	5.16014	4.8889
15237349	BMPR2	bone morphogenetic protein receptor, type II (serine/threonine kinase)	10.13	9.8	10.52	10.05	1.26	1.26	0.569335	0.526804	0.001333	0.393956	0.040965	0.106155	NM_001204900; ENSSSCT00000017544; HQ322389; ENSSSCT00000034069				15237349	10.1439	10.1242	9.99767	9.82903	9.76028	10.3314	10.4981	10.0537	10.0405	10.4656	10.5197	10.5605
15226232	BMS1	BMS1 homolog, ribosome assembly protein (yeast)	7.61	7.83	7.47	7.16	-1.16	1.16	0.938972	0.039379	0.111092	0.021519	0.039256	0.096858	AK347145				15226232	8.03632	7.64933	7.57623	7.56144	7.81978	7.83948	7.42229	7.13486	7.01908	7.49489	7.40444	7.47361
15333195	BMX	BMX non-receptor tyrosine kinase	5.26	4.7	5.56	4.23	1.47	1.47	0.246358	0.060292	0.41316	0.021204	0.004764	0.000499	ENSSSCT00000032677; ENSSSCT00000032990; AK393147				15333195	4.61445	5.99812	5.21076	4.67821	4.52804	4.92084	4.32658	4.23791	4.0935	5.89567	5.57598	5.49796
15223443	BNIP3L	BCL2/adenovirus E1B 19kDa interacting protein 3-like	10.8	10.89	10.52	10.15	-1.06	1.06	0.094645	0.003777	0.006232	0.001693	0.001114	0.017197	AY610148; AK394038				15223443	10.7953	10.804	10.6678	10.8881	10.8164	10.9657	10.0658	10.3457	10.1392	10.4925	10.5222	10.5322
15304615	BNP	brain natriuretic peptide	4.31	4.49	5.1	4.4	-1.13	1.13	0.135844	0.383181	0.006079	0.585065	0.007358	0.009167	ENSSSCT00000003809; NM_213846; M23596				15304615	4.28676	4.32422	4.50206	4.48905	4.51515	4.484	4.5807	4.38552	4.41184	5.11944	4.84853	5.22817
15319876	BOD1L	biorientation of chromosomes in cell division 1-like 1	8.16	8.06	8.41	8.24	1.07	1.07	0.986738	0.391943	0.006206	0.729384	0.109502	0.005793	AK345403				15319876	8.245	8.12824	8.1555	8.036	8.08859	8.39788	8.17018	8.23442	8.24628	8.46407	8.4046	8.36916
15285848	BOLA1	bolA homolog 1 (E. coli)	8.18	8.28	7.38	6.66	-1.07	1.07	0.115248	0.000547	2.7e-05	0.000471	2e-05	0.009625	NM_001243396; ENSSSCT00000007305; AK237584				15285848	8.24103	8.17314	8.18118	8.27931	8.21653	8.28095	6.63321	6.94907	6.43342	7.38413	7.43909	7.33238
15313882	BPHL	biphenyl hydrolase-like (serine hydrolase)	7.42	7.41	6.64	6.55	1.01	1.01	0.309162	0.003613	0.000349	0.026245	0.014163	0.91134	NM_001243485				15313882	7.42426	7.42427	7.44588	7.41692	7.00619	7.40137	6.45226	6.54976	6.88473	6.77518	6.62553	6.5387
15246636	BPIFA1	BPI fold containing family A, member 1	3.58	3.58	3.63	3.93	1	1	0.237493	0.628106	0.775192	0.221459	0.124937	0.482315	ENSSSCT00000034130; ENSSSCT00000007944; ENSSSCT00000033126; NM_001005727; AY733063; AK238135; ENSSSCT00000036650; ENSSSCT00000033599; ENSSSCT00000034505; ENSSSCT00000034138; ENSSSCT00000032843; AK397490; AK397531; AK397538				15246636	3.60463	3.5503	3.85396	3.57853	3.57275	3.39322	3.95778	3.90782	3.44079	3.68336	3.60885	3.62857
15246627	BPIFA2	BPI fold containing family A, member 2	3.39	3.41	3.52	3.5	-1.01	1.01	0.406866	0.272269	0.021376	0.61841	0.195051	0.661788	ENSSSCT00000007943; NM_213767; AY205234				15246627	3.32657	3.39787	3.43492	3.54469	3.41152	3.37267	3.61886	3.35071	3.51087	3.50031	3.57811	3.51718
15246646	BPIFB1	BPI fold containing family B, member 1	3.39	3.58	3.56	3.34	-1.15	1.15	0.181029	0.950716	0.108939	0.231528	0.823173	0.193077	NM_001101032; ENSSSCT00000007945; DQ859015				15246646	3.20892	3.40521	3.50573	3.4257	3.77371	3.56796	3.60053	3.17987	3.3095	3.55484	3.62251	3.51427
15249007	BPIFB1	BPI fold containing family B, member 1	3.04	3.04	3.15	3.26	1	1	0.935231	0.081734	0.931415	0.027792	0.875348	0.168295	ENSSSCT00000007945; NM_001101032; AK230859				15249007	3.20519	2.90572	3.02605	3.09117	3.03223	2.98972	3.46152	3.21285	3.26365	2.80528	3.14284	3.2318
15248991	BPIFB4	BPI fold containing family B, member 4	3.05	2.99	2.96	3.24	1.04	1.04	0.543815	0.007501	0.549385	0.013324	0.795516	0.065284	DQ859018				15248991	2.9716	3.07682	3.05128	2.91257	3.09027	2.97582	3.24982	3.19021	3.28146	2.94772	3.15264	2.77859
15246657	BPIFB5	long palate lung and nasal epithelium protein 5	3.48	3.71	3.8	3.45	-1.17	1.17	0.060931	0.489094	0.195637	0.820074	0.950038	0.864676	ENSSSCT00000007946; NM_001101033; AK350647				15246657	3.60538	3.46406	3.3995	3.71975	3.78305	3.59821	4.04924	3.49365	3.40619	3.46462	3.77205	3.83886
15287625	BPIL2	BPI fold containing family C	3.31	3.23	3.31	3.6	1.06	1.06	0.694668	0.175743	0.562425	0.240103	0.46159	0.146361	ENSSSCT00000000165; AK349650				15287625	3.3152	3.30965	3.20595	3.22632	3.47369	3.24166	3.97896	3.56744	3.28837	3.03396	3.316	3.29617
15210902	BPTF	bromodomain PHD finger transcription factor	8.31	8.23	8.59	9	1.06	1.06	0.591781	0.004778	0.022999	0.060982	0.481553	0.014394	AK345344				15210902	8.32074	8.42828	8.16565	8.26732	8.18955	8.83963	9.21638	8.87414	8.97903	8.54839	8.59508	8.63302
15272988	BRAT1		4.16	4.41	4.56	4.93	-1.19	1.19	0.187576	0.015063	0.027454	0.046246	0.150905	0.174338	ENSSSCT00000008295				15272988	4.14229	4.00803	4.35194	4.5068	4.42394	4.20877	4.56627	4.93805	4.91664	4.47923	4.54684	4.70933
15203548	BRCA2		6.04	5.95	7.08	4.78	1.07	1.07	0.619346	0.002841	0.012904	0.011858	0.121586	0.001147	ENSSSCT00000025780				15203548	6.03994	5.97454	6.25458	6.00477	5.89085	6.91218	4.78459	4.77276	4.12357	7.11371	6.62933	7.29491
15338785	BRCC36	BRCA1/BRCA2-containing complex, subunit 3	8.16	8.3	7.6	7.72	-1.1	1.1	0.534571	0.086724	0.006003	0.051811	0.00364	0.569383	ENSSSCT00000014006; NM_001243023; ENSSSCT00000036359				15338785	8.13824	8.40457	8.03412	8.30758	8.4924	8.09928	7.74061	8.0106	7.38096	7.62362	7.6065	7.56159
15308833	BRD2	bromodomain containing 2	9.5	9.51	9.53	10.98	-1.01	1.01	0.590912	0.000317	0.428227	0.000266	0.768112	0.000236	NM_001123085; ENSSSCT00000001637; ENSSSCT00000033075; ENSSSCT00000032613				15308833	9.55193	9.33989	9.50242	9.52033	9.42898	9.58115	10.6727	10.9977	10.9703	9.57231	9.47046	9.53825
15191462	BRD3	bromodomain containing 3	7.56	7.42	7.76	8	1.11	1.11	0.094015	0.064039	0.232355	0.027565	0.059049	0.268788	XM_003484312; ENSSSCT00000006321				15191462	7.50774	7.5614	7.56303	7.43437	7.10403	7.39767	7.62103	7.97054	8.04379	7.75362	7.77665	7.49309
15259582	BRD8	bromodomain containing 8	7.49	7.31	7.25	7.16	1.13	1.13	0.046311	0.0584	0.031896	0.245581	0.288057	0.448738	AK347365				15259582	7.50348	7.57209	7.36289	7.31633	7.25707	7.31316	7.18309	7.30917	6.9193	7.25986	7.15994	7.29905
15242509	BRIX1	BRX1, biogenesis of ribosomes, homolog (S. cerevisiae)	8.77	8.8	8.41	9.24	-1.02	1.02	0.370328	0.016632	0.089296	0.03036	0.030529	0.004896	NM_001244824; ENSSSCT00000018322				15242509	8.75392	8.79178	8.57119	8.6838	8.89943	8.81365	8.99503	9.33785	9.25258	8.4165	8.39845	8.62865
15317236	BRMS1L	breast cancer metastasis-suppressor 1-like	6.38	6.44	6.26	6.27	-1.04	1.04	0.63537	0.415378	0.446846	0.168178	0.113353	0.806009	AK235198				15317236	6.5534	6.3629	6.25652	6.43648	6.52032	6.36607	6.4388	6.25273	6.15256	6.40491	6.26355	6.25213
15279520	BRP44	mitochondrial pyruvate carrier 2	8.66	8.57	8.03	7.48	1.06	1.06	0.128886	0.00303	0.000823	0.004243	0.000652	0.055305	AK343945				15279520	8.63704	8.84966	8.6758	8.50866	8.64686	8.56795	7.45545	7.87875	7.30968	8.07777	8.03971	7.93815
15216346	BRPF1	bromodomain and PHD finger containing, 1	5.88	6.11	6.26	6.2	-1.18	1.18	0.221836	0.067715	0.186941	0.063208	0.511906	0.614625	ENSSSCT00000028565				15216346	5.88345	5.86744	6.15981	6.07584	6.14727	6.10874	6.30676	6.1733	6.20092	6.27153	6.0016	6.25112
15303961	BRSK1	BR serine/threonine kinase 1	5.65	5.54	5.89	5.81	1.08	1.08	0.985465	0.07537	0.037991	0.184303	0.10918	0.052812	AK344022				15303961	5.53377	5.64677	5.77735	5.86299	5.52382	5.56363	5.81424	5.81005	5.84318	5.84227	5.88552	5.88868
15215429	BSN		4.02	4.17	3.94	4.33	-1.11	1.11	0.437722	0.004409	0.813633	0.257513	0.435239	0.039051	ENSSSCT00000012462				15215429	4.10768	4.01141	4.02329	4.19658	3.9249	4.35398	4.3937	4.26104	4.33963	3.9012	4.20906	3.95702
15297223	BSP1	binder of sperm 1	2.93	2.89	2.98	2.97	1.03	1.03	0.956536	0.483135	0.688665	0.225675	0.357773	0.467282	ENSSSCT00000003390; NM_213832; AF047026				15297223	3.14896	2.59914	2.96719	2.88978	3.01967	2.77514	3.19222	2.94716	2.98947	3.0268	2.91112	2.99113
15303340	BSPH1; LOC100520616	bovine seminal plasma protein homolog 1-like	2.64	2.64	2.73	2.78	-1	1	0.476056	0.310917	0.428857	0.637848	0.933647	0.686237	ENSSSCT00000003464; XM_003127268				15303340	2.74587	2.63842	2.54099	2.8672	2.62122	2.66368	2.97747	2.77213	2.60391	2.59783	2.7198	2.86316
15227582	BTAF1	BTAF1 RNA polymerase II, B-TFIID transcription factor-associated, 170kDa (Mot1 homolog, S. cerevisiae)	8.47	8.4	8.83	9.3	1.05	1.05	0.693261	0.013037	0.037832	0.014608	0.045476	0.057294	XM_003359291; ENSSSCT00000011455				15227582	8.45155	8.4798	8.07999	8.37345	8.23771	8.61636	9.67	9.27332	9.01315	8.87296	8.6488	8.82568
15310525	BTBD1	BTB (POZ) domain containing 1	9.1	9.37	9.17	8.98	-1.21	1.21	0.002795	0.097619	0.13859	0.003019	0.066216	0.030143	XM_001929165; ENSSSCT00000002017				15310525	9.14423	9.10574	9.01151	9.37385	9.36364	9.4435	8.99211	8.97513	8.77284	9.34757	9.18215	9.14247
15254694	BTBD18	BTB (POZ) domain containing 18	3.42	3.61	3.74	3.6	-1.15	1.15	0.333568	0.217791	0.059842	0.877356	0.230251	0.221925	XM_003122758; ENSSSCT00000014395				15254694	3.41345	3.6138	3.22434	3.81763	3.63386	3.36797	3.81834	3.58368	3.49735	3.71624	4.13301	3.75888
15255863	BTBD2		8.97	9	8.61	8.2	-1.02	1.02	0.934617	0.003215	0.024477	0.002978	0.020964	0.010336	ENSSSCT00000014688				15255863	8.84349	8.96386	9.1202	9.06512	9.00814	8.82606	7.84538	8.17933	8.21252	8.60101	8.74234	8.6131
15245927	BTBD3	BTB (POZ) domain containing 3	7.03	6.93	7.79	6.43	1.07	1.07	0.522286	0.00437	0.000938	0.00418	0.00048	0.000253	ENSSSCT00000022744; XM_003134254				15245927	6.87785	7.03785	7.01978	6.99856	6.88975	6.92099	6.4434	6.55513	6.27741	7.80527	7.58582	7.76899
15315763	BTBD9	BTB (POZ) domain containing 9	7.29	7.34	7.12	8.01	-1.04	1.04	0.451827	0.006315	0.25395	0.006115	0.107235	0.005036	NM_001243303; ENSSSCT00000026749; AK236490				15315763	7.38581	7.29918	7.16484	7.36757	7.34103	7.30757	8.45642	7.95874	8.04848	7.30569	7.11	6.94611
15315765	BTBD9	BTB (POZ) domain containing 9	6.06	6	6.18	7.4	1.04	1.04	0.695419	0.000692	0.110855	0.000678	0.076158	0.000764	NM_001243303				15315765	6.07256	6.14078	5.93356	5.99095	6.13725	5.90307	7.61874	7.40396	7.17295	6.23494	6.14496	6.17405
15323299	BTC	betacellulin	3.86	4.11	3.92	4.36	-1.19	1.19	0.034997	0.11512	0.771864	0.716564	0.062504	0.156343	AK343801				15323299	3.88381	3.51037	3.83085	4.10745	4.12078	4.09621	4.4087	4.31719	3.81465	3.92453	3.54959	3.90827
15265725	BTF3	basic transcription factor 3	10.14	10	9.66	9.49	1.1	1.1	0.189557	0.001828	0.010104	0.000419	0.007745	0.049073	NM_001244998; ENSSSCT00000015371; AK234250				15265725	10.1531	10.2544	9.9831	10.0425	10.0029	9.94897	9.53723	9.49828	9.40359	9.592	9.79016	9.65119
15267219	BTF3		4.12	4.23	4.1	4.22	-1.08	1.08	0.40033	0.292518	0.966607	0.582308	0.413901	0.305697	ENSSSCT00000015738				15267219	4.10322	3.99988	4.32387	4.22684	4.30432	4.18324	4.21775	4.21648	4.41369	3.98501	4.0814	4.34145
15290629	BTG1	B-cell translocation gene 1, anti-proliferative	9.65	9.75	8.98	11.43	-1.07	1.07	0.106482	6e-05	0.003715	1.4e-05	5.8e-05	5e-06	ENSSSCT00000000998; NM_001099936; EF581839				15290629	9.65025	9.40107	9.65323	9.75557	9.77969	9.70668	11.2772	11.4796	11.4306	8.98743	8.98039	9.08798
15326827	BTG2	BTG family, member 2	8.32	8.48	7.99	12.01	-1.12	1.12	0.321357	4e-05	0.132905	5e-06	0.005049	7e-06	ENSSSCT00000028661; NM_001097505; EF486867				15326827	8.62353	8.07408	8.28847	8.58517	8.47151	8.48521	11.8749	12.2146	11.9846	7.8257	8.00303	8.12773
15218511	BTG3	BTG family, member 3	7.88	8.13	7.72	8.57	-1.19	1.19	0.282304	0.008593	0.095861	0.026987	0.027736	0.001862	NM_001097517; ENSSSCT00000013145; EF486868				15218511	8.04551	7.86968	7.79949	8.13857	8.12182	7.87372	8.58977	8.5587	8.29168	7.79486	7.64681	7.72148
15337485	BTK; LOC100517988	Bruton agammaglobulinemia tyrosine kinase; tyrosine-protein kinase BTK-like	3.66	3.28	3.53	3.92	1.31	1.31	0.099485	0.156698	0.960848	0.012812	0.010394	0.068429	NM_001243576; ENSSSCT00000013662				15337485	3.26887	3.70807	3.63039	3.26925	3.29067	3.07549	3.94532	4.06709	3.60514	3.52631	3.55169	3.50804
15307961	BTN2A1	butyrophilin, subfamily 2, member A1	4.6	4.48	4.41	4.22	1.09	1.09	0.447853	0.063631	0.1738	0.093224	0.344189	0.228982	XM_003356556; ENSSSCT00000001227				15307961	4.59548	4.41874	4.59694	4.48846	4.35678	4.55607	4.18091	3.65671	4.25968	4.47736	4.40485	4.13466
15308786	BTNL2; LOC100736947	butyrophilin-like 2 (MHC class II associated); butyrophilin-like protein 2-like	3.63	3.71	3.77	3.71	-1.06	1.06	0.217724	0.384789	0.058866	0.798479	0.057954	0.706186	ENSSSCT00000034115; XM_003482157; ENSSSCT00000001605; ENSSSCT00000032966; ENSSSCT00000001604				15308786	3.71362	3.53924	3.63594	3.72799	3.67669	3.71537	3.59721	3.69048	3.90906	3.76196	3.74322	3.80611
15315129	BTNL2; LOC100736947	butyrophilin-like 2 (MHC class II associated); butyrophilin-like protein 2-like	3.63	3.71	3.77	3.71	-1.06	1.06	0.217724	0.384789	0.058866	0.798479	0.057954	0.706186	ENSSSCT00000034115; XM_003482157; ENSSSCT00000001605; ENSSSCT00000032966; ENSSSCT00000001604				15315129	3.71362	3.53924	3.63594	3.72799	3.67669	3.71537	3.59721	3.69048	3.90906	3.76196	3.74322	3.80611
15228089	BTRC	beta-transducin repeat containing E3 ubiquitin protein ligase	7.51	7.15	7.08	6.94	1.28	1.28	0.1449	0.151994	0.075032	0.356357	0.312832	0.500297	AK231314				15228089	7.52372	7.4909	7.18801	7.27614	7.15119	7.15428	7.36667	6.91448	6.55797	7.07705	7.07708	7.21442
15195340	BUB1B; LOC100521704	mitotic checkpoint serine/threonine-protein kinase BUB1 beta-like	5.24	5.09	5.16	3.25	1.11	1.11	0.271411	0.000204	0.282737	3.3e-05	0.807503	0.000187	ENSSSCT00000005281; ENSSSCT00000031444; XM_003121600				15195340	5.54654	5.0827	5.21768	5.18826	5.09449	4.9964	3.24952	3.42198	3.19643	5.20842	4.83364	5.13748
15228969	BUB3	budding uninhibited by benzimidazoles 3 homolog (yeast)	9.11	9.23	9.02	8.36	-1.09	1.09	0.935592	0.000807	0.092048	4.9e-05	0.024728	0.000255	AK238791				15228969	9.11003	9.10223	9.38132	9.10828	9.23975	9.21961	8.30424	8.35547	8.36955	9.01526	8.87596	9.01959
15330387	BUD13	BUD13 homolog (S. cerevisiae)	6.9	6.91	6.65	6.52	-1.01	1.01	0.599225	0.009327	0.123878	0.013139	0.106587	0.107077	AK238729				15330387	6.77159	6.89593	6.8969	6.92033	7.00838	6.77298	6.51939	6.61576	6.41131	6.83331	6.65641	6.61322
15193404	BVES	blood vessel epicardial substance	4.3	4.03	5.53	3.66	1.2	1.2	0.353256	0.023976	0.0138	0.08004	0.008505	0.003335	ENSSSCT00000004826; NM_001144112; AK235682; ENSSSCT00000004825				15193404	4.53859	4.00632	4.31973	3.84106	4.00095	4.34663	3.51395	3.64779	3.81652	5.61344	5.41797	6.51922
15309734	BYS1	bystin	6.6	6.46	6.17	6.05	1.1	1.1	0.166489	0.002254	0.000202	0.009398	0.003871	0.554025	NM_001130731; AK233422				15309734	6.63623	6.57263	6.60194	6.61369	6.45517	6.46813	6.05525	6.03888	6.25028	6.20636	6.17178	6.10882
15212284	BZRAP1	benzodiazapine receptor (peripheral) associated protein 1	4.11	4.01	4.31	4.33	1.08	1.08	0.685722	0.068232	0.084551	0.054439	0.034271	0.352668	ENSSSCT00000035413; ENSSSCT00000035757				15212284	3.68646	4.12534	4.10023	3.99963	3.93881	4.18266	4.29782	4.35457	4.74154	4.31961	4.38311	4.23001
15237243	BZW1	basic leucine zipper and W2 domains 1	10.76	10.82	10.42	10.42	-1.04	1.04	0.799195	0.013826	0.0118	0.002859	0.001798	0.889653	ENSSSCT00000017522; NM_001244493; AK239661				15237243	10.8649	10.7703	10.609	10.6784	10.812	10.8258	10.4546	10.4264	10.358	10.4216	10.3987	10.4322
15202290	C10H9orf3	chromosome 9 open reading frame 3 ortholog	6.11	6.03	6.42	6.32	1.06	1.06	0.933055	0.072565	0.00156	0.224757	0.086919	0.367215	AK231317				15202290	6.13303	5.98659	6.10498	6.36734	5.99741	5.81461	6.3106	6.50419	6.17565	6.44806	6.41816	6.41642
15228924	C10orf120; LOC100524222	uncharacterized protein C10orf120-like; uncharacterized protein C10orf120 homolog	4.35	4.31	4.35	4.46	1.03	1.03	0.401401	0.77449	0.838006	0.151027	0.306093	0.464485	ENSSSCT00000011725; ENSSSCT00000003301; NM_001105297; XM_003133861				15228924	4.22945	4.5797	4.33128	4.30661	4.15548	4.34381	4.49785	4.29793	4.45546	4.33718	4.4431	4.28563
15296958	C10orf120; LOC100524222	uncharacterized protein C10orf120-like; uncharacterized protein C10orf120 homolog	4.35	4.31	4.35	4.46	1.03	1.03	0.401401	0.77449	0.838006	0.151027	0.306093	0.464485	ENSSSCT00000011725; ENSSSCT00000003301; NM_001105297; XM_003133861				15296958	4.22945	4.5797	4.33128	4.30661	4.15548	4.34381	4.49785	4.29793	4.45546	4.33718	4.4431	4.28563
15229264	C10orf125	fucose mutarotase	7.25	7.02	6.84	6.17	1.17	1.17	0.438372	0.022533	0.110113	0.027505	0.169445	0.044243	AK346357				15229264	6.91047	7.23935	7.25385	6.90342	7.03033	7.13358	6.55561	6.20365	5.70347	6.84017	6.98172	6.83106
15228702	C10ORF82		3.7	3.91	3.98	4.01	-1.16	1.16	0.254167	0.078777	0.060905	0.219361	0.480015	0.313914	ENSSSCT00000011663				15228702	3.68511	3.6035	3.89236	3.93343	3.71809	4.03957	4.54362	4.02292	4.00148	3.90593	4.0627	3.96751
15234782	C10orf88	Uncharacterized protein C10orf88	2.94	3.11	3.08	3.03	-1.13	1.13	0.076089	0.21759	0.121195	0.211869	0.380843	0.500379	AK231843				15234782	2.94786	2.81966	3.01023	3.01149	3.1917	3.12288	2.96103	3.0616	3.03413	3.07121	2.99258	3.08541
15204048	C11H13orf30	uncharacterized protein C13orf30 homolog	2.95	3.13	2.94	3.37	-1.14	1.14	0.080115	0.035857	0.403647	0.148188	0.275948	0.061656	NM_001243662; ENSSSCT00000010335; AK347614				15204048	2.97202	2.94326	2.92481	2.97506	3.19031	3.13845	3.35526	3.14279	3.61069	2.94664	3.10016	2.94318
15254305	C11ORF20		3.1	2.91	2.96	2.9	1.14	1.14	0.597652	0.49192	0.138826	0.86033	0.518896	0.695171	ENSSSCT00000014240				15254305	3.10212	3.0901	3.44869	2.95285	3.452	2.86186	2.91209	2.77082	3.43081	2.97938	3.07365	2.78533
15330228	C11ORF53; LOC100620902	uncharacterized protein C11orf53 homolog	3.76	3.79	3.99	3.98	-1.03	1.03	0.908524	0.056134	0.153686	0.153516	0.292759	0.605201	ENSSSCT00000016382; ENSSSCT00000029298; XM_003482614				15330228	3.73937	3.64746	3.91032	3.81177	4.0013	3.5407	4.20958	3.97656	3.9811	3.80503	4.00725	4.14471
15261547	C11ORF9		6.22	6.38	7.15	6.81	-1.12	1.12	0.139001	0.076386	6.3e-05	0.188859	0.000306	0.031932	ENSSSCT00000014296				15261547	6.21015	6.22237	6.32187	6.46641	6.27058	6.38802	6.78349	6.32344	6.83984	7.15112	7.15458	7.27503
15208744	C12H17orf75	chromosome 17 open reading frame 75 ortholog	6.71	6.24	6.54	6.03	1.39	1.39	0.075674	0.05844	0.605888	0.502561	0.055919	0.053021	ENSSSCT00000019300; NM_001195120; HM627269				15208744	6.70772	6.72197	6.37325	6.39161	6.01836	6.263	6.393	5.99918	5.84851	6.59027	6.55033	6.4607
15230860	C12orf43	Uncharacterized protein C12orf43	6.61	6.75	6.29	6.01	-1.1	1.1	0.802724	0.002391	0.019236	0.007622	0.04871	0.031196	AK238156				15230860	6.61634	6.49748	6.7024	6.77153	6.72644	6.41891	6.02379	6.09537	5.87063	6.38392	6.29721	6.17867
15216583	C13H3orf25	chromosome 3 open reading frame 25 ortholog	3.41	3.48	3.69	3.68	-1.05	1.05	0.166076	0.000926	0.010152	0.385207	0.651271	0.453186	NM_001243853; ENSSSCT00000012683				15216583	3.39996	3.41503	3.41022	3.45244	3.78963	3.51122	3.64364	3.67634	3.75105	3.54126	3.70537	3.67581
15222598	C13H3orf26	chromosome 3 open reading frame 26	6.49	6.09	6.6	5.14	1.33	1.33	0.004837	0.002995	0.188937	0.016902	0.00447	0.002418	AY609865				15222598	6.48148	6.50741	6.36158	6.07957	6.09367	5.90704	5.10909	5.65191	5.17527	6.6061	6.71741	6.45097
15227146	C14H10orf116	chromosome 10 open reading frame 116 ortholog	8.31	8.7	7.49	6.89	-1.31	1.31	0.447857	0.043918	0.08924	0.031789	0.053088	0.178675	NM_001243503; AK344036				15227146	8.01315	8.3192	8.59468	8.10465	8.84412	8.686	6.01417	6.95892	7.62559	7.46707	7.51376	8.12827
15233156	C14H10orf128	chromosome 10 open reading frame 128	4.43	4.62	4.57	5.19	-1.14	1.14	0.0494	0.000747	0.162066	0.002234	0.509901	0.00227	NM_001190167; ENSSSCT00000011372; AK230944				15233156	4.42186	4.38284	4.5334	4.70901	4.55626	4.60578	5.23699	5.03403	5.19081	4.55904	4.67581	4.47812
15228243	C14H10orf32	chromosome 10 open reading frame 32 ortholog	4.49	4.6	4.55	4.67	-1.09	1.09	0.849277	0.599735	0.673741	0.214955	0.690032	0.059832	ENSSSCT00000027763; AK344054				15228243	4.50034	4.89789	4.46936	4.61859	4.46334	4.69228	4.66686	4.77444	4.66948	4.63868	4.48874	4.54325
15227005	C14H10orf58	chromosome 10 open reading frame 58 ortholog	9.95	10.13	7.86	6.79	-1.13	1.13	0.720441	0.002511	0.01394	9e-06	0.000132	0.001327	NM_001244373; ENSSSCT00000011320; NM_001244374; NM_001244375; AY610040				15227005	10.683	9.06679	10.0233	10.2346	10.1498	9.93877	6.78835	6.79511	6.5528	8.13554	7.83677	7.71548
15234573	C14H10orf84	chromosome 10 open reading frame 84	8.28	8.13	7.47	7.56	1.12	1.12	0.935723	0.014154	0.008627	0.003027	0.00147	0.543239	NM_001185171; ENSSSCT00000011675; AY609511; AK238763				15234573	8.26807	8.30213	7.88168	8.11634	8.23031	8.06838	7.53513	7.58927	7.28981	7.48349	7.46075	7.22248
15227049	C14H10orf99	chromosome 10 open reading frame 99 ortholog	3.02	3.03	2.84	4.05	-1.01	1.01	0.93189	0.003039	0.342898	0.004412	0.465204	0.00107	NM_001243901; ENSSSCT00000027651; AK238167				15227049	3.02914	3.01274	2.69597	2.62508	3.0411	3.02421	4.08465	3.70554	4.02336	2.62928	2.83941	2.84972
15224240	C14H12orf24	chromosome 12 open reading frame 24 ortholog	4.57	4.99	4.2	4.29	-1.34	1.34	0.006943	0.125793	0.007497	0.003666	0.00013	0.183305	ENSSSCT00000010765; NM_001244441				15224240	4.68638	4.43947	4.58557	4.99751	4.91786	5.05776	4.27813	4.52697	4.19336	4.20986	4.07964	4.18858
15232188	C14H1orf124	zinc finger RAD18 domain-containing protein C1orf124 homolog	6.21	6.2	6.1	6.98	1.01	1.01	0.671703	0.001783	0.355629	0.002569	0.482665	0.010637	ENSSSCT00000011139; NM_001243554; AK345831				15232188	6.37556	6.17804	6.21872	6.18592	6.07447	6.36848	6.86778	7.13672	6.96504	6.32785	5.67609	6.13465
15225521	C14H22orf13	uncharacterized protein C22orf13	7.65	7.78	7.46	6.84	-1.09	1.09	0.638106	0.003984	0.068621	0.002683	0.022921	0.005957	ENSSSCT00000011020; NM_001243502; AK346425				15225521	7.63844	7.5393	7.81031	7.79005	7.77585	7.58075	6.61648	6.8583	7.01285	7.49561	7.46527	7.41237
15313244	C14ORF159; LOC100626547	UPF0317 protein C14orf159, mitochondrial-like	3.92	3.77	3.99	4.08	1.11	1.11	0.423424	0.07935	0.241229	0.044425	0.098886	0.19807	ENSSSCT00000002708; XM_003356780				15313244	3.96534	3.92401	3.80486	3.78179	3.75005	3.95152	4.08427	3.96874	4.16586	3.91951	4.01209	3.9925
15241254	C15H2orf62	chromosome 2 open reading frame 62	4.25	4.44	4.56	4.72	-1.14	1.14	0.254125	0.061608	0.198646	0.091737	0.421016	0.448656	ENSSSCT00000017627; AK238360				15241254	4.25896	4.19613	4.51415	4.48683	4.44148	4.43455	4.89267	4.49707	4.74591	4.53833	4.80046	4.3662
15238140	C15H2orf82	chromosome 2 open reading frame 82	5.2	5.67	5.59	5.59	-1.38	1.38	0.055389	0.074926	0.134758	0.653516	0.9406	0.815159	ENSSSCT00000017743; NM_001185185; AY609909				15238140	5.18095	5.06014	5.41512	5.40985	5.71977	5.65681	5.64303	5.58648	5.37568	5.61487	5.84405	5.28268
15235735	C15H4orf47	chromosome 4 open reading frame 47	4.54	4.2	3.8	3.85	1.27	1.27	0.153281	0.035281	0.019123	0.06596	0.017061	0.468041	ENSSSCT00000017197; NM_001190210; AK239144				15235735	5.12346	4.53706	4.36215	4.41173	4.19236	4.11653	4.0704	3.634	3.85618	3.85209	3.53807	3.78984
15310850	C15ORF42		5.13	5.12	5.18	3.16	1.01	1.01	0.852738	0.001324	0.782228	0.000815	0.64983	0.002485	ENSSSCT00000002064				15310850	5.14497	4.7509	5.27683	5.14517	4.86862	5.27683	3.5069	2.91536	3.12839	5.16371	4.57921	5.2026
15196000	C15ORF44		8.03	7.96	7.96	7.54	1.04	1.04	0.691157	0.046381	0.423273	0.043974	0.489743	0.055376	ENSSSCT00000005447; ENSSSCT00000030635				15196000	8.1716	8.04347	7.83737	8.06184	7.89657	7.95467	7.55777	7.70121	7.14675	7.96297	7.96091	7.84982
15243058	C16H5orf44	chromosome 5 open reading frame 44 ortholog	7.62	7.45	7.36	7.32	1.13	1.13	0.583571	0.086605	0.150636	0.282188	0.655114	0.326203	NM_001244746; ENSSSCT00000018457; AY609902				15243058	7.6359	7.59819	7.39394	7.1574	7.46399	7.69692	7.2994	7.33888	6.88893	7.36737	7.22398	7.47746
15269493	C16ORF11; LOC100739103	uncharacterized protein C16orf11-like	5	5.05	5.21	5.13	-1.03	1.03	0.631419	0.346701	0.411126	0.61996	0.685869	0.961826	ENSSSCT00000008754; XM_003481095				15269493	5.01337	5.13645	4.83556	5.21438	5.03407	4.92567	5.14454	4.97475	5.2388	4.92401	5.20948	5.20595
15268554	C16ORF58		5.76	5.57	5.86	5.59	1.14	1.14	0.098566	0.183336	0.616458	0.593204	0.123644	0.163718	ENSSSCT00000008500				15268554	5.75102	5.72297	5.82082	5.66848	5.57783	5.28909	4.84061	5.52782	5.67691	5.99951	5.8867	5.60514
15295563	C16ORF74		7.15	7.1	7.2	7.01	1.04	1.04	0.643736	0.636098	0.324099	0.863027	0.554059	0.900957	ENSSSCT00000002953				15295563	6.68442	7.1228	7.18351	6.88555	7.09335	7.31062	6.80996	6.99861	7.6343	7.20466	7.09083	7.24827
15301394	C16ORF95; LOC100623312	uncharacterized LOC100623312	3.23	3.56	3.64	3.69	-1.25	1.25	0.461343	0.149211	0.426508	0.159342	0.86989	0.255677	ENSSSCT00000002948; XM_003355727				15301394	3.72286	3.18497	3.27367	3.65052	3.40397	3.57057	3.85101	3.67942	3.61696	3.38034	3.68131	3.62496
15247653	C17H20orf106	chromosome 20 open reading frame 106 ortholog	3.84	3.92	4.08	4.02	-1.05	1.05	0.663937	0.081191	0.068503	0.382869	0.256167	0.448828	NM_001113700; ENSSSCT00000008208				15247653	3.99292	3.83961	3.84806	4.08805	3.90438	3.81961	4.02732	3.98015	4.04401	3.9727	4.11672	4.08122
15247624	C17H20orf108	chromosome 20 open reading frame 108 ortholog	7.67	7.54	8.14	7.38	1.1	1.1	0.719509	0.374044	0.03197	0.111552	0.013726	0.00269	NM_001113701; ENSSSCT00000008201; ENSSSCT00000034882				15247624	7.24633	7.66338	7.77514	7.81665	7.54309	7.53937	7.53282	7.2448	7.36346	8.13698	8.27709	8.00546
15247800	C17H20orf174	chromosome 20 open reading frame 174 ortholog	4.53	4.82	4.89	4.99	-1.22	1.22	0.113751	0.081112	0.067364	0.265738	0.212451	0.92372	NM_001123087; ENSSSCT00000008253				15247800	4.52571	4.53551	4.81165	4.82756	4.77048	4.86713	4.98979	4.76973	5.20579	4.88336	4.88655	5.24887
15273674	C17H20orf30; LOC100522185	chromosome 20 open reading frame 30 homolog; RNA-binding protein FUS-like	9.66	9.58	9.31	9.93	1.06	1.06	0.181456	0.077312	0.002903	0.059422	0.522517	0.000482	AK347802; ENSSSCT00000034789; ENSSSCT00000036660; ENSSSCT00000036094; ENSSSCT00000032965				15273674	9.66717	9.65591	9.8247	9.54464	9.64775	9.10185	9.79376	9.94377	9.91671	9.36438	9.31193	9.26073
15247711	C17H20orf85	chromosome 20 open reading frame 85 ortholog	4.34	4.53	4.53	4.6	-1.14	1.14	0.064262	0.152629	0.687626	0.639888	0.430084	0.347701	NM_001123088; ENSSSCT00000008225				15247711	4.34836	4.28413	4.39882	4.65437	4.42457	4.51905	4.89761	4.38192	4.56837	4.13847	4.52447	4.54536
15249992	C17H20orf86	chromosome 20 open reading frame 86 ortholog	3.6	3.55	3.66	3.84	1.04	1.04	0.599955	0.027033	0.127195	0.33681	0.584384	0.511261	NM_001128449; ENSSSCT00000008226; ENSSSCT00000034367				15249992	3.40632	3.5942	3.60396	3.40338	3.97824	3.53861	3.84081	3.7328	3.9503	3.67408	3.95138	3.64901
15246459	C17H20orf96	chromosome 20 open reading frame 96	3.81	3.63	3.76	3.8	1.14	1.14	0.681126	0.477167	0.381536	0.671536	0.487523	0.666792	AK389340				15246459	3.76798	3.23499	3.86577	3.57227	3.95252	3.64643	3.81296	3.66492	3.87408	3.74874	3.76862	3.96322
15248201	C17H8orf40	chromosome 8 open reading frame 40	9.08	8.89	8.66	7.51	1.14	1.14	0.480301	0.003602	0.106785	0.000842	0.043205	0.002749	NM_001190222; NM_001190224; ENSSSCT00000024340; NM_001190223; AK238663				15248201	9.04581	9.47609	8.79933	8.88758	9.05885	8.89555	7.51099	7.91347	7.51703	8.6441	8.81147	8.54191
15213654	C17ORF107		4.89	4.92	5.1	4.76	-1.02	1.02	0.887794	0.712709	0.199641	0.754293	0.12823	0.552302	ENSSSCT00000024237; ENSSSCT00000024256				15213654	4.61582	4.86222	5.20414	4.7586	5.10283	4.90982	5.54382	4.71623	4.79474	5.12436	5.4129	5.07037
15206959	C17ORF46; LOC100524336	uncharacterized LOC100524336	4.37	4.4	4.41	4.63	-1.02	1.02	0.999277	0.196064	0.254305	0.249913	0.407406	0.510631	ENSSSCT00000018867; XM_003131343				15206959	4.328	4.3674	4.41492	4.52336	4.16853	4.41811	4.6037	4.36411	4.9699	4.3955	4.69192	4.41675
15211365	C17ORF53		4.35	4.51	4.67	4.63	-1.12	1.12	0.130719	0.174237	0.105913	0.829377	0.660289	0.891237	ENSSSCT00000018903				15211365	4.50155	4.14834	4.36352	4.48842	4.7164	4.52028	4.80241	4.36682	4.65699	4.44378	4.68475	4.76792
15211121	C17ORF57		2.39	2.38	2.38	2.42	1.01	1.01	0.825833	0.746322	0.578273	0.688013	0.888531	0.632901	ENSSSCT00000018841; ENSSSCT00000027689				15211121	2.34601	2.42434	2.38907	2.37371	2.31739	2.43889	2.579	2.42634	2.2544	2.34835	2.38329	2.38182
15210728	C17ORF80; LOC100517602	uncharacterized LOC100517602	5.29	5.43	5.34	5.13	-1.1	1.1	0.69743	0.444349	0.352548	0.306083	0.516166	0.180917	ENSSSCT00000018775; ENSSSCT00000027741; AK390225				15210728	5.27905	5.46081	5.16633	5.4634	5.18248	5.41305	5.10417	5.4204	4.98644	5.70828	5.3382	5.33491
15253127	C18H7orf41	chromosome 7 open reading frame 41 ortholog	8.87	8.66	9.23	8.2	1.16	1.16	0.058885	0.004741	0.055947	0.01376	0.01131	0.002675	NM_001244785				15253127	8.72052	8.88018	8.93776	8.66174	8.70177	8.54542	8.22101	8.33808	8.01176	9.25482	8.98478	9.39672
15252704	C18H7orf58	chromosome 7 open reading frame 58	9.02	9.08	9.46	10.96	-1.04	1.04	0.972782	0.000127	0.024397	6.8e-05	0.011989	4.3e-05	AK343299; AK399040				15252704	9.01652	9.2981	8.93188	9.06341	8.95147	9.24688	11.1733	10.9762	10.934	9.5494	9.45082	9.46166
15194129	C18ORF26		3.17	3.3	3.32	3.45	-1.09	1.09	0.30933	0.363045	0.556575	0.526456	0.961736	0.581223	ENSSSCT00000005006				15194129	3.15714	3.32033	3.1848	3.2848	3.42732	3.22422	4.02735	3.09802	3.39435	3.06216	3.32791	3.57057
15185396	C18ORF54; LOC100154353	uncharacterized protein C18orf54-like	6	5.86	6.06	4.7	1.11	1.11	0.708449	0.000916	0.763972	0.003575	0.636739	0.002884	ENSSSCT00000005005; AK348865				15185396	6.01322	6.00285	5.99641	5.75951	5.86052	6.22284	4.41832	4.71875	4.93236	6.07552	5.78566	6.29314
15307393	C19ORF18; LOC100516445	uncharacterized protein C19orf18-like	5.33	5.24	5.66	5.48	1.07	1.07	0.680628	0.140513	0.102214	0.086082	0.05539	0.764902	ENSSSCT00000004416; XM_003128129				15307393	4.84979	5.31548	5.43445	5.24602	5.23783	5.35857	5.47984	5.47357	5.91325	5.47052	5.62606	5.96888
15255794	C19ORF21		4.3	4.21	4.33	4.69	1.07	1.07	0.692987	0.060856	0.363269	0.134957	0.91178	0.077159	ENSSSCT00000014669				15255794	4.14442	4.30658	4.35459	4.53799	4.21896	4.20843	4.80026	4.38785	4.70111	4.35402	4.33233	4.31749
15257485	C19ORF44		5.27	4.97	5.16	5.01	1.23	1.23	0.180096	0.047583	0.157323	0.546718	0.483981	0.149931	ENSSSCT00000015138				15257485	5.2794	5.19648	5.26638	4.9702	4.9776	5.28088	5.11738	5.02595	4.81854	5.2341	5.16258	5.08791
15263668	C19ORF45		3.33	3.49	3.44	3.56	-1.12	1.12	0.022231	0.072465	0.376292	0.841841	0.693605	0.650938	ENSSSCT00000014823; ENSSSCT00000025848				15263668	3.32405	3.39606	3.26887	3.49353	3.44333	3.51633	3.56248	3.55025	3.38043	3.42816	3.2651	3.62491
15296586	C19ORF55; LOC100626223; LOC100520910	uncharacterized protein C19orf55-like; rho GTPase-activating protein 33-like	5.13	4.84	4.85	4.62	1.22	1.22	0.252921	0.07599	0.188644	0.384128	0.984474	0.302907	ENSSSCT00000003204; XR_135506; XM_003127068				15296586	4.8281	5.15577	5.3643	5.06153	4.48155	4.87781	4.25583	4.65478	4.81256	4.59385	4.97275	4.86702
15297455	C19ORF68		4.73	4.89	4.9	4.94	-1.12	1.12	0.999862	0.314909	0.360582	0.37853	0.505068	0.573137	ENSSSCT00000003470; ENSSSCT00000029575				15297455	4.59943	4.70536	4.93497	4.88254	4.90361	4.45352	4.91313	4.71451	5.24421	4.88873	4.91681	4.77059
15188336	C1H14orf101	chromosome 14 open reading frame 101 ortholog	7.65	7.48	7.5	7.61	1.12	1.12	0.660814	0.755945	0.98755	0.109824	0.337147	0.524888	ENSSSCT00000005579				15188336	7.66073	7.7907	7.23613	7.55509	7.49388	7.39148	7.71436	7.59976	7.54774	7.51857	7.68854	7.48935
15188184	C1H14orf166	chromosome 14 open reading frame 166 ortholog	9.66	9.68	9.07	8.33	-1.01	1.01	0.949726	0.000834	0.003322	0.000602	0.001613	0.002982	ENSSSCT00000005545; NM_001243494; AK240252				15188184	9.49366	9.81929	9.6689	9.69857	9.7874	9.52053	8.34477	8.62408	8.31123	9.0511	9.07183	9.08318
15188372	C1H14orf37	uncharacterized protein C14orf37 homolog	6.12	6.5	5.83	5.97	-1.3	1.3	0.023296	0.207059	0.161031	0.022127	0.006497	0.808426	ENSSSCT00000005588; NM_001244542				15188372	5.92776	6.3104	6.1267	6.50162	6.637	6.50415	5.94552	6.00184	5.3414	5.82718	5.60054	6.05426
15187821	C1H15orf61	chromosome 15 open reading frame 61	5.36	5.66	5.39	4.82	-1.24	1.24	0.094515	0.014204	0.468078	0.006743	0.549483	0.025061	AY609789				15187821	5.36266	5.34971	5.52679	5.65548	5.49477	5.83863	4.80408	5.09793	4.70567	5.84973	5.3811	5.4007
15184411	C1H6orf162	uncharacterized protein C6orf162 ortholog	5.77	6.04	6.11	4.95	-1.21	1.21	0.32425	0.00301	0.107155	0.000449	0.184346	0.001355	ENSSSCT00000004754; NM_001243508; AK347103				15184411	5.76801	6.10231	5.76772	6.07433	5.92757	6.04038	4.93804	5.12839	4.82457	6.50556	6.13619	6.07826
15192184	C1H6orf211	uncharacterized protein C6orf211 homolog	6.36	6.39	5.99	6.23	-1.02	1.02	0.394449	0.074098	0.028976	0.020158	0.028967	0.086019	NM_001243637; AK239329				15192184	6.67863	6.3522	6.36153	6.38816	6.3914	6.29218	6.14305	6.22197	6.2288	6.05266	5.58523	5.96363
15192096	C1H6orf35	chromosome 6 open reading frame 35	6.21	6.34	5.85	5.91	-1.09	1.09	0.357862	0.005817	0.018413	0.005146	0.013136	0.240522	ENSSSCT00000004492; NM_001185165				15192096	6.13414	6.27759	6.21928	6.34564	6.17175	6.32973	5.86292	5.90099	5.98383	5.83088	5.89851	5.5377
15197741	C1H9orf100	chromosome 9 open reading frame 100 ortholog	4.24	4.05	4.53	4.02	1.14	1.14	0.803264	0.137441	0.030033	0.18563	0.021622	0.004716	ENSSSCT00000005852; NM_001195686				15197741	3.99042	4.23582	4.23908	4.28446	4.06475	4.02393	4.0448	3.99901	3.79306	4.37224	4.52454	4.53181
15197946	C1H9orf156	chromosome 9 open reading frame 156 homolog	6.09	6.03	5.59	6.46	1.04	1.04	0.7367	0.574417	0.009617	0.494709	0.026093	0.04057	ENSSSCT00000005910; NM_001243624; AK351487				15197946	6.07358	5.99541	6.20956	5.86327	6.00916	6.26287	6.48018	6.44567	5.78352	5.57075	5.24254	5.6124
15188942	C1H9orf46	chromosome 9 open reading frame 46	6.3	6.55	5.83	4.76	-1.19	1.19	0.394001	0.003251	0.044956	0.00103	0.003611	0.006018	ENSSSCT00000005745; NM_001190217				15188942	6.5289	6.33426	5.96687	6.27524	6.55178	6.54113	4.42329	5.03824	4.78178	5.82817	5.62658	5.83389
15198434	C1H9orf80	chromosome 9 open reading frame 80 ortholog	8.4	8.11	8.14	7.28	1.22	1.22	0.045253	8.2e-05	0.059666	3.7e-05	0.926507	0.000146	NM_001244886; ENSSSCT00000028959				15198434	8.41487	8.47679	8.25349	8.10086	8.23874	8.12375	7.29637	7.26656	7.28612	8.25955	8.05178	8.13019
15279663	C1ORF111		4.45	4.5	4.4	4.45	-1.04	1.04	0.481775	0.924508	0.884303	0.643301	0.211372	0.819341	ENSSSCT00000006951				15279663	4.46944	4.21511	4.56715	4.43013	4.58969	4.49834	4.47685	4.18171	4.64497	4.30757	4.39014	4.4988
15298582	C1ORF167		5.44	5.55	5.97	5.64	-1.08	1.08	0.503514	0.203471	0.076415	0.308675	0.079306	0.157709	ENSSSCT00000003804				15298582	4.95528	5.66922	5.47573	5.74424	5.3307	5.56384	5.83838	5.62177	5.6581	5.71711	6.16041	6.00014
15298607	C1ORF167		6.36	6.58	6.74	6.52	-1.17	1.17	0.165952	0.128202	0.076862	0.758273	0.231322	0.270155	ENSSSCT00000003804				15298607	6.0998	6.48407	6.38092	6.59306	6.57517	6.43328	6.63766	6.52773	6.50098	6.48989	6.91862	6.76499
15305120	C1ORF201		2.4	2.54	2.37	2.64	-1.1	1.1	0.298958	0.229982	0.703844	0.493701	0.005406	0.068242	ENSSSCT00000003933				15305120	2.38834	2.61582	2.21149	2.5343	2.51654	2.59113	2.80208	2.65291	2.43371	2.30414	2.3721	2.39232
15299091	C1QA	complement component 1, q subcomponent, A chain	7.2	6.19	8	9.12	2.01	2.01	0.098827	0.008698	0.160229	0.000908	0.00522	0.002311	NM_001003924; ENSSSCT00000003915; AY349424				15299091	6.84505	8.06567	7.15585	6.91819	6.1889	5.97475	9.16311	9.61987	9.07785	7.98424	8.14707	7.87149
15299098	C1QB; LOC100739136	complement component 1, q subcomponent, B chain; complement C1q subcomponent subunit B-like	7.51	5.89	8.13	9.89	3.07	3.07	0.059851	0.013593	0.263893	0.001746	0.006978	0.00784	NM_001244283; ENSSSCT00000003919				15299098	6.78334	8.33724	7.4601	6.70809	5.80955	5.29597	9.28916	10.4436	9.92108	8.10947	8.35218	7.93394
15305081	C1QB; LOC100739136	complement component 1, q subcomponent, B chain; complement C1q subcomponent subunit B-like	5.16	3.64	5.52	8.34	2.86	2.86	0.106294	0.013958	0.173812	0.001581	7.6e-05	0.014938	NM_001244283; ENSSSCT00000003919				15305081	3.6332	5.30161	5.02642	3.63052	3.65142	3.43058	6.71925	8.50192	8.19465	5.68084	5.52511	5.35682
15299094	C1QC	complement component 1, q subcomponent, C chain	7.71	6.35	7.92	9.14	2.58	2.58	0.065295	0.039687	0.655709	0.003772	0.014238	0.019864	ENSSSCT00000003916; NM_001244286				15299094	7.06891	8.41931	7.6828	7.06731	6.28032	5.94569	8.79137	9.89171	9.08983	7.90895	8.16456	7.69391
15243403	C1QTNF2	C1q and tumor necrosis factor related protein 2	4.57	4.45	4.47	4.76	1.09	1.09	0.925822	0.644084	0.526233	0.659917	0.431313	0.288156	ENSSSCT00000018548; AY609840				15243403	4.22118	4.54247	4.97308	4.41797	4.92354	4.47554	4.79836	4.98369	4.37705	3.89422	4.68245	4.49007
15245057	C1QTNF2	C1q and tumor necrosis factor related protein 2	6.71	7.46	6.61	7.01	-1.69	1.69	0.027224	0.691089	0.370595	0.250601	0.00546	0.369778	NM_001142829; FJ428538				15245057	6.69546	6.71664	7.1406	7.46759	7.25775	7.53595	6.44658	7.03765	7.50192	6.60355	6.51886	6.88117
15244021	C1QTNF3	C1q and tumor necrosis factor related protein 3	6.29	6.56	6.57	9.32	-1.2	1.2	0.073739	8.1e-05	0.068435	0.00012	0.969667	0.000116	NM_001145386; ENSSSCT00000018316; EU707807				15244021	6.45032	6.03297	6.31925	6.57461	6.53839	6.88894	9.00931	9.34343	9.46269	6.59726	6.887	6.53652
15319896	C1QTNF7	C1q and tumor necrosis factor related protein 7	3.16	3.29	3.35	4.26	-1.09	1.09	0.04931	0.000169	0.067683	0.000373	0.89616	0.000542	ENSSSCT00000009557; NM_001143702; FJ439670				15319896	3.11275	3.23979	3.15269	3.27916	3.4274	3.2987	4.26261	4.49039	4.2554	3.44983	3.23987	3.34743
15289572	C1R	complement component 1, r subcomponent	10.06	9.95	8.64	10.37	1.08	1.08	0.477145	0.210933	0.001326	0.154246	0.002203	0.003519	AK394070				15289572	10.0705	10.1168	9.93439	10.1238	9.93714	9.81196	10.0401	10.845	10.3183	8.67562	8.85963	8.28016
15289565	C1RL	complement component 1, r subcomponent-like	5.2	5.27	5.26	4.92	-1.05	1.05	0.270719	0.100289	0.461914	0.036896	0.654653	0.051652	XM_003126522				15289565	5.00051	5.2062	5.27664	5.54225	5.18918	5.26976	4.93573	5.03032	4.70618	5.09624	5.42966	5.26714
15293858	C1S	complement component 1, s subcomponent	9.96	9.85	8.98	9.63	1.09	1.09	0.875305	0.803389	0.012937	0.749156	0.014573	0.047368	NM_001005349; AY349426				15293858	9.97757	10.052	9.77349	10.1885	9.81032	9.87609	9.60537	10.3499	9.64353	9.02548	9.27956	8.5471
15246952	C20orf118	Uncharacterized protein C20orf118	3.95	4.05	4.13	4.63	-1.07	1.07	0.15052	0.009459	0.086865	0.015659	0.439951	0.02768	AK231229				15246952	3.66667	3.94347	3.96527	3.97078	4.0382	4.14569	4.61239	4.42322	4.89721	4.00226	4.2374	4.13339
15246690	C20ORF134		4.31	4.63	4.9	4.94	-1.25	1.25	0.250394	0.133382	0.064013	0.261257	0.081922	0.680567	ENSSSCT00000007952				15246690	4.29986	4.32758	4.70325	4.59545	4.63046	4.63108	4.93575	4.52357	4.94358	4.91923	5.0521	4.66889
15247846	C20ORF151; LOC100524409	uncharacterized protein C20orf151-like	4.54	4.25	4.73	4.41	1.22	1.22	0.176135	0.528332	0.113842	0.186954	0.026009	0.819865	ENSSSCT00000008271; ENSSSCT00000026663; XM_003134513				15247846	4.54195	4.53756	4.30026	4.41657	4.05642	4.26023	4.40921	4.40276	5.02659	4.71451	4.74196	4.53987
15247829	C20ORF177		5.6	5.46	5.65	5.8	1.11	1.11	0.543094	0.728003	0.567954	0.271153	0.057236	0.868079	ENSSSCT00000008262				15247829	5.84775	5.62116	5.3083	5.44652	5.38996	5.60414	5.77656	5.40367	5.82714	5.79273	5.65344	5.63682
15246270	C20ORF194		7.25	7.05	7.92	7.65	1.15	1.15	0.171256	0.168642	0.018684	0.022276	0.000193	0.276704	ENSSSCT00000007828				15246270	7.23716	7.60815	7.1227	7.13041	7.05151	7.04079	8.0262	7.61914	7.45325	8.0317	7.83071	7.91534
15248663	C20ORF194		5.48	5.52	6.12	5.93	-1.03	1.03	0.91383	0.118035	0.06527	0.088535	0.052278	0.330411	ENSSSCT00000007828				15248663	5.2308	5.44337	5.8378	5.50896	5.77842	5.30235	5.7239	5.9469	6.0363	6.36636	5.81484	6.14049
15246078	C20ORF26		3.57	3.72	3.47	3.49	-1.11	1.11	0.083661	0.050051	0.737218	0.025529	0.231518	0.776081	ENSSSCT00000007775				15246078	3.59645	3.57193	3.52961	3.71294	3.61647	3.84657	3.49157	3.51279	3.42941	3.33325	3.77095	3.45111
15287488	C22orf23	UPF0193 protein EVG1	5.23	5.37	4.81	4.93	-1.1	1.1	0.523835	0.212349	0.07031	0.063978	0.013422	0.479173	AK231963				15287488	5.21954	4.97487	5.51296	5.17293	5.54197	5.3876	5.16098	4.69519	4.93666	4.68043	4.94744	4.8023
15225773	C22orf25	Uncharacterized protein C22orf25	7.7	7.63	7.44	6	1.05	1.05	0.580252	0.000238	0.083148	0.000364	0.257921	0.000214	AK237648; AK392672				15225773	7.55653	7.70263	7.85005	7.78078	7.65068	7.44416	5.83918	6.2046	5.97965	7.57087	7.45109	7.42868
15290812	C22orf41	synaptonemal complex central element protein 3	3.4	3.47	3.51	3.4	-1.05	1.05	0.653783	0.961156	0.360528	0.428565	0.314313	0.203649	NM_001206362; ENSSSCT00000001053				15290812	3.4007	3.63785	3.14254	3.51333	3.46828	3.41146	3.51333	3.41793	3.22394	3.45508	3.72089	3.51333
15222971	C2CD2	C2 calcium-dependent domain containing 2	6.18	6.07	6.79	6.2	1.08	1.08	0.738221	0.790015	0.020581	0.161642	0.000603	0.000106	XM_003358976; ENSSSCT00000030786				15222971	6.21152	5.8077	6.38939	6.18604	5.96339	6.06166	6.19865	6.20979	6.14804	6.84369	6.72491	6.79563
15325144	C2CD3	C2 calcium-dependent domain containing 3	7.71	7.5	7.55	7.7	1.15	1.15	0.202646	0.63311	0.107297	0.786224	0.534001	0.577043	AK346035				15325144	7.69402	7.54125	7.72239	7.51101	7.49793	7.62902	7.71739	7.69248	7.34011	7.54343	7.41708	7.55391
15329364	C2CD3	C2 calcium-dependent domain containing 3	5.84	5.95	5.85	5.91	-1.08	1.08	0.095502	0.417376	0.485	0.368431	0.438775	0.973747	AK347766				15329364	5.83626	5.84865	5.78144	5.93702	5.87894	6.0978	5.76184	5.96598	5.91364	6.03495	5.77626	5.84063
15262139	C2H11orf49	chromosome 11 open reading frame 49 ortholog	5.36	5.62	5.07	4.64	-1.2	1.2	0.256537	0.045766	0.163568	0.006174	0.010728	0.066287	NM_001244835; AK239992				15262139	5.60459	5.00642	5.39787	5.84545	5.61076	5.40949	4.96224	4.63387	4.64444	5.07562	4.96084	5.05743
15262888	C2H11orf58	chromosome 11 open reading frame 58 ortholog	10.23	10.17	9.7	9.81	1.04	1.04	0.573185	0.046677	9.5e-05	0.078035	0.001762	0.421698	NM_001244873; AK240575; ENSSSCT00000014617				15262888	10.3244	10.2126	10.2339	10.1701	10.3427	10.1185	9.61255	10.1063	9.78244	9.69371	9.69903	9.7194
15264941	C2H19orf42	chromosome 19 open reading frame 42 ortholog	8.46	8.63	8.09	8.35	-1.12	1.12	0.070852	0.056972	0.001983	0.001609	3.3e-05	0.003166	NM_001244720				15264941	8.40375	8.5788	8.4505	8.57331	8.62907	8.6485	8.34253	8.35084	8.24823	8.0727	8.11396	8.08832
15264215	C2H19orf66	chromosome 19 open reading frame 66 ortholog	6.73	6.55	6.28	6.18	1.13	1.13	0.341462	0.031006	0.00162	0.166347	0.135596	0.669411	ENSSSCT00000014928; NM_001244321; AK351221				15264215	6.79833	6.72369	6.66338	6.56543	6.82087	6.25219	5.80236	6.40053	6.2124	6.11546	6.27719	6.27744
15257912	C2H1orf35	chromosome 1 open reading frame 35	7.75	8.09	7.43	7.12	-1.27	1.27	0.008073	0.032371	0.010372	0.01092	0.002521	0.333906	NM_001244890; AK231154				15257912	7.74225	7.72167	7.79224	8.08011	8.10474	7.93004	6.7207	7.15812	7.41382	7.16416	7.43772	7.41761
15272386	C2ORF84; LOC100738869	UPF0638 protein C2orf84 homolog	2.58	2.4	2.38	2.51	1.13	1.13	0.339233	0.786789	0.557234	0.672149	0.670424	0.880842	ENSSSCT00000009392; XM_003481279				15272386	2.59309	2.35688	2.57754	2.39727	2.50899	2.3108	2.64153	2.23075	2.52992	2.36374	2.39939	2.57267
15263581	C3	complement component 3	9.85	9.53	7.92	11.23	1.25	1.25	0.361255	0.000454	0.00198	0.001736	0.005715	0.000192	NM_214009; AF154933				15263581	9.85439	10.1679	9.76883	10.0895	9.54953	9.41066	11.2284	11.1988	11.2769	7.88427	8.38824	7.52721
15269297	C3H16orf5	chromosome 16 open reading frame 5 ortholog	6.97	6.55	6.83	6.45	1.34	1.34	0.057457	0.17339	0.451725	0.770808	0.036076	0.241367	NM_001244099; ENSSSCT00000008703				15269297	7.12315	6.70674	6.99194	6.69724	6.41132	6.53907	6.4373	6.4522	6.92733	6.76246	6.8975	6.83955
15270255	C3H2orf40	chromosome 2 open reading frame 40 ortholog	4.29	4.22	4.29	5.66	1.05	1.05	0.339554	0.081821	0.896282	0.069105	0.587474	0.082922	NM_001244729; ENSSSCT00000008919				15270255	4.29304	4.24289	4.33696	4.10331	4.31764	4.23115	4.42433	5.71321	5.60242	4.40649	4.30829	4.1215
15271122	C3H2orf42	chromosome 2 open reading frame 42	7.53	7.44	7.09	6.77	1.06	1.06	0.821862	0.014048	0.005788	0.019484	0.030961	0.064666	ENSSSCT00000009124; NM_001243818				15271122	7.51877	7.54918	7.33265	7.24448	7.45882	7.60707	6.7773	6.76096	6.15148	7.0963	7.04762	7.11655
15269959	C3H9orf89	bcl10-interacting CARD protein	6.63	6.84	6.68	7.21	-1.16	1.16	0.206098	0.038538	0.618508	0.061755	0.12883	0.033937	NM_001244279; ENSSSCT00000025932; ENSSSCT00000008850; NM_001244277; AK346684				15269959	6.60178	6.42328	6.92451	6.83948	6.84042	6.95568	7.18044	7.23622	7.81622	6.86156	6.69392	6.65275
15216074	C3ORF49		2.8	2.48	2.45	2.62	1.25	1.25	0.068814	0.0459	0.011113	0.378308	0.803314	0.106656	ENSSSCT00000012573				15216074	2.87065	2.73032	2.79791	2.39285	2.47178	2.72744	2.61794	2.582	2.71397	2.60695	2.45191	2.44202
15221497	C3ORF58		8.86	8.75	9.64	10.06	1.08	1.08	0.86287	6.6e-05	0.000795	0.00193	0.011115	0.013246	ENSSSCT00000012795				15221497	8.89274	8.77044	8.86492	8.77175	8.67098	9.17241	10.1747	9.96802	10.047	9.65344	9.49873	9.77212
15220645	C3ORF64		9.12	8.99	9.19	9.24	1.09	1.09	0.887884	0.531608	0.768158	0.598144	0.77715	0.719059	ENSSSCT00000012589				15220645	9.17391	9.11531	9.08797	8.97763	9.0055	9.34032	9.33003	9.24912	9.00506	9.01507	9.191	9.24008
15216015	C3ORF67; LOC100738580; LOC100517424	uncharacterized protein C3orf67 homolog	6.5	5.93	6.2	5.7	1.48	1.48	0.02889	0.007937	0.240611	0.037202	0.045988	0.006755	ENSSSCT00000012565; ENSSSCT00000012564; XM_003483197; XM_003132284				15216015	6.53066	6.47617	6.13095	6.01063	5.84569	5.94004	5.80343	5.69212	5.59764	6.21491	6.04101	6.28462
15308688	C4	complement C4	4.7	4.69	4.17	8.77	1.01	1.01	0.220704	3.5e-05	0.041685	1.9e-05	0.199014	1.2e-05	ENSSSCT00000001570; NM_001123089; EU076594				15308688	4.66711	5.20922	4.73391	4.73299	4.22269	4.64461	8.76453	8.91882	8.61687	4.13971	4.48311	3.97752
15328716	C4BPA	complement component 4 binding protein, alpha	2.73	2.75	2.8	3.4	-1.01	1.01	0.170664	0.016105	0.255388	0.026783	0.973094	0.028449	ENSSSCT00000017061; NM_213942; L06820				15328716	2.73773	2.72767	2.61127	2.76486	2.73855	2.91468	3.4157	3.27039	3.96103	2.80301	2.92871	2.67656
15284279	C4H1orf114	chromosome 1 open reading frame 114 ortholog	3.72	3.83	3.64	3.96	-1.08	1.08	0.567899	0.297424	0.319654	0.680367	0.227151	0.117	NM_001244796; AK239348; ENSSSCT00000028434				15284279	3.92986	3.72649	3.66991	3.67669	4.14117	3.80557	4.17943	3.97431	3.7239	3.4603	3.65119	3.79152
15281637	C4H1orf162	chromosome 1 open reading frame 162 ortholog	2.79	2.94	2.52	2.81	-1.12	1.12	0.241905	0.982846	0.205452	0.152527	0.03115	0.132147	ENSSSCT00000027506; NM_001243390; AK346769				15281637	2.95557	2.77578	2.63374	2.83548	3.06093	2.93663	2.68049	2.87481	2.81731	2.5093	2.76612	2.5233
15280500	C4H1orf43	chromosome 1 open reading frame 43 homologg	7.1	7.14	6.79	6.06	-1.03	1.03	0.505824	0.001969	0.021789	0.000986	0.003423	0.0075	NM_001204390; EU814887				15280500	7.20449	7.10155	6.97835	7.17854	7.11328	7.14161	6.0087	6.37693	6.07787	6.80407	6.67857	6.86585
15324055	C4ORF21		4.17	4.19	3.97	2.95	-1.01	1.01	0.707893	0.001892	0.935858	0.000259	0.710688	0.006079	ENSSSCT00000009987; ENSSSCT00000023614				15324055	4.14858	4.49277	3.90978	4.20901	3.93066	4.18089	2.96955	2.83527	2.94343	4.68714	3.92803	4.01148
15322039	C4ORF40		3.16	3.05	3.39	3.33	1.08	1.08	0.8523	0.041315	0.090685	0.273205	0.285279	0.9404	ENSSSCT00000010145				15322039	3.15293	3.256	3.08016	3.43503	2.91744	3.0387	3.33943	3.36944	3.2848	3.21989	3.37675	3.41234
15322250	C4ORF50		3.49	3.51	3.79	3.6	-1.02	1.02	0.770953	0.319419	0.053162	0.404481	0.089717	0.829722	ENSSSCT00000009528				15322250	3.47489	3.49552	3.69985	3.74115	3.51577	3.51101	4.04878	3.59159	3.59981	3.79723	3.84708	3.70382
15198678	C5	complement component 5	3.74	3.94	3.6	3.39	-1.15	1.15	0.892364	0.397431	0.191441	0.345859	0.152036	0.930753	NM_001001646; ENSSSCT00000006062; AY332748				15198678	3.76231	4.23856	3.71218	3.92809	3.65713	4.22968	4.10422	3.34492	3.43286	3.77372	3.58139	3.45558
15290681	C5H12orf29	uncharacterized protein C12orf29 homolog	7.71	7.42	7.11	6.79	1.23	1.23	0.85556	0.059259	0.253173	0.012636	0.043444	0.094101	ENSSSCT00000001010; NM_001243635				15290681	7.72379	7.70546	7.05155	7.42061	7.41707	7.51309	7.06193	6.78345	6.54861	7.35014	7.05986	7.11765
15293264	C5H12orf35	chromosome 12 open reading frame 35	7.46	7.04	6.44	8.8	1.34	1.34	0.386897	0.002087	0.012802	0.000541	0.01514	1.8e-05	ENSSSCT00000032100; NM_001243821				15293264	7.44335	7.48064	6.89197	6.79733	7.0321	7.29327	8.93576	8.81671	8.60521	6.47793	6.44356	6.44394
15293269	C5H12orf35	chromosome 12 open reading frame 35	8.49	8.23	7.74	9.73	1.2	1.2	0.009212	4.3e-05	0.001452	1.3e-05	0.005151	2.6e-05	ENSSSCT00000032100; NM_001243821				15293269	8.48172	8.50371	8.37021	8.18054	8.26185	8.237	9.71405	9.89429	9.74631	7.72737	7.75067	7.95134
15289765	C5H12orf4	chromosome 12 open reading frame 4 ortholog	8.46	8.37	8.31	7.46	1.06	1.06	0.285536	0.005854	0.462123	0.00714	0.742646	0.007093	ENSSSCT00000000786; NM_001243413; NM_001243412; AK343836				15289765	8.46537	8.51432	8.30246	8.37519	8.37176	8.26097	7.68869	7.50068	7.0951	8.46735	8.29743	8.31278
15290276	C5H12orf41	chromosome 12 open reading frame 41 ortholog	7.1	7.01	7.49	8.17	1.07	1.07	0.238701	0.001294	0.03737	0.000847	0.010895	0.001744	NM_001244880; ENSSSCT00000000916; AK234157				15290276	7.10602	7.39037	7.10349	7.17073	7.03108	6.80406	8.16701	8.2918	8.03866	7.61393	7.46326	7.49521
15242715	C5ORF39		6.42	6.77	7.63	7.56	-1.28	1.28	0.99874	0.059662	0.161046	0.061718	0.163794	0.577849	ENSSSCT00000018372				15242715	6.48225	6.99557	5.68365	6.71735	6.82934	5.61205	7.87629	7.60915	7.12274	7.71195	7.55951	6.5774
15259207	C5ORF48; LOC100516249	uncharacterized protein C5orf48-like	2.58	2.46	2.25	2.57	1.08	1.08	0.187232	0.599511	0.017294	0.256526	0.235984	0.01868	ENSSSCT00000027670; XM_003123895				15259207	2.7167	2.57076	2.57905	2.32295	2.44904	2.62275	2.65673	2.56745	2.54199	2.26765	2.43947	2.24091
15225295	C5ORF52; LOC100515970	oxysterol-binding protein 2-like	2.55	2.73	2.75	3.11	-1.14	1.14	0.026375	0.00026	0.010378	0.029984	0.567302	0.004117	ENSSSCT00000010971; XM_003132982				15225295	2.54336	2.4681	2.54886	2.74828	2.97225	2.71494	3.04575	3.18581	3.09942	2.68017	2.74954	2.83361
15244901	C5ORF58		2.37	2.56	2.46	2.4	-1.15	1.15	0.100305	0.245857	0.082201	0.637594	0.240781	0.55525	ENSSSCT00000018519				15244901	2.39312	2.36876	2.32836	2.42541	2.7594	2.54205	2.70702	2.39888	2.40557	2.4649	2.45874	2.38579
15244360	C6	complement component 6	5.56	5	4.63	5.7	1.47	1.47	0.093443	0.24727	6e-06	0.062032	0.193227	0.000497	ENSSSCT00000018364; NM_001097449; AK232995				15244360	5.63128	5.55073	5.55898	4.96501	4.60752	5.48483	5.67803	5.9309	5.5744	4.58591	4.6432	4.63162
15302072	C6H16orf57	chromosome 16 open reading frame 57	7.26	7.18	7.22	6.19	1.05	1.05	0.462467	0.000218	0.938693	8.9e-05	0.399106	5.9e-05	NM_001244803; ENSSSCT00000003107				15302072	7.25221	7.30369	7.06256	7.17834	7.1897	7.03425	6.1859	6.24501	6.13639	7.22592	7.26407	7.10703
15296214	C6H16orf80	chromosome 16 open reading frame 80	7.01	7.18	6.63	8.15	-1.12	1.12	0.048702	0.000774	0.034297	0.000914	0.008442	0.000684	NM_001244786; AK231845				15296214	7.09589	6.89088	7.02424	7.14895	7.20523	7.18	8.33557	8.14635	7.95901	6.73346	6.31489	6.63653
15298330	C6H1orf174	chromosome 1 open reading frame 174	7.09	7.11	6.71	6.39	-1.01	1.01	0.720272	0.00588	0.02147	0.00492	0.015681	0.019411	NM_001244820; AK239745; ENSSSCT00000003733				15298330	6.88783	7.11211	7.2085	6.96635	7.09368	7.30689	6.53595	6.24551	6.39282	6.74865	6.68905	6.70838
15183193	C6ORF118; C1H6orf118	chromosome 6 open reading frame 118, human C6orf118	4.06	4.12	4.07	6.08	-1.04	1.04	0.660041	2.1e-05	0.51569	2.2e-05	0.26426	1.3e-05	ENSSSCT00000004454; XR_130245				15183193	4.05735	4.01873	4.18058	4.20485	4.108	4.04081	6.06171	6.10176	6.3071	3.98441	4.06764	4.08179
15309311	C6ORF126		3.8	4.08	3.77	3.93	-1.21	1.21	0.001574	0.251206	0.249142	0.516835	0.00165	0.135729	ENSSSCT00000001729				15309311	3.80234	3.88483	3.77791	4.09218	4.06088	4.08471	3.82472	3.91965	4.23113	3.66703	3.77238	3.80935
15310270	C6ORF141		5.96	5.89	6.22	5.83	1.05	1.05	0.887381	0.527155	0.050319	0.484366	0.043439	0.118883	ENSSSCT00000001939				15310270	5.96921	5.75876	5.9442	6.00348	5.82605	5.88093	5.37564	6.01832	5.85496	6.21422	6.23135	6.01832
15184088	C6ORF170		6.68	6.58	6.09	7.85	1.07	1.07	0.685765	0.014515	0.220233	0.006789	0.013872	0.002652	ENSSSCT00000004689				15184088	6.78266	6.63444	6.00384	6.56898	6.492	6.67984	8.38978	7.80026	7.5352	6.27874	6.08529	5.9264
15313856	C6ORF201		3.82	3.98	3.69	3.67	-1.12	1.12	0.217075	0.584928	0.579203	0.020455	0.007912	0.964078	ENSSSCT00000001093				15313856	3.58446	4.02498	3.83242	4.06558	3.96702	3.98483	3.63976	3.86226	3.68251	3.70103	3.67162	3.82376
15184717	C6orf203	Uncharacterized protein C6orf203	6.56	6.44	6.14	5.21	1.09	1.09	0.402428	0.000588	0.076845	0.000213	0.109221	0.001216	AY609694				15184717	6.57248	6.6666	6.27932	6.45513	6.43274	6.26047	5.18847	5.22508	4.98174	6.32123	5.9825	6.13169
15192233	C6ORF72		9.62	9.73	8.95	8.49	-1.08	1.08	0.239233	0.012645	0.003766	0.00911	0.000901	0.066725	ENSSSCT00000004543				15192233	9.71897	9.46788	9.63225	9.64166	9.80066	9.7371	7.52007	8.56127	8.42201	8.95788	9.13398	8.91177
15244324	C7	complement component 7	9.69	9.56	8.02	11.79	1.09	1.09	0.678351	0.002084	0.011502	0.000397	0.008701	0.00011	ENSSSCT00000018361; NM_214282; AF162274				15244324	9.23225	10.2301	9.64752	9.864	9.17357	9.60019	11.7107	11.7957	11.7907	8.0154	8.4568	7.6081
15313014	C7H14orf118	uncharacterized protein C14orf118-like	6.98	6.8	7.09	7.26	1.13	1.13	0.012268	0.197553	0.060115	0.051388	0.003449	0.560722	ENSSSCT00000002654; NM_001243404; AK346932				15313014	6.97883	7.03714	6.91293	6.6958	6.78984	6.80267	7.53325	7.28745	6.93255	7.10223	7.07172	7.2345
15313436	C7H14orf129	chromosome 14 open reading frame 129	7.17	7.09	6.39	5.91	1.05	1.05	0.393684	0.004211	0.00111	0.006595	0.003852	0.079437	ENSSSCT00000027477; NM_001243496; AK230979				15313436	7.28023	7.16594	7.06831	6.91144	7.11031	7.19489	5.68892	6.34566	5.87687	6.56891	6.37268	6.40507
15319051	C7H14orf142	uncharacterized protein C14orf142 homolog	7.14	7.3	6.56	5.86	-1.12	1.12	0.046986	0.001353	0.000767	0.000928	0.000733	0.022442	ENSSSCT00000002730; NM_001167590; AK399831; AY610397; AK347448				15319051	7.20132	7.13671	7.0695	7.30318	7.51686	7.29093	5.85013	6.21779	5.73176	6.56798	6.38737	6.54888
15312434	C7H14orf50	uncharacterized protein C14orf50 homolog	6.18	6.12	5.84	6.46	1.04	1.04	0.625724	0.044383	0.185797	0.065945	0.319289	0.045385	AK348587				15312434	6.16284	6.34779	6.07648	6.33707	6.12066	5.88839	6.46164	6.38249	6.5288	6.17754	5.8756	5.4401
15311087	C7H15orf17	uncharacterized protein C15orf17	5.3	5.32	5.27	4.98	-1.02	1.02	0.756166	0.127211	0.575938	0.055615	0.274049	0.174322	ENSSSCT00000030213; NM_001243582; AK348557				15311087	5.432	5.08735	5.3189	5.3231	5.41642	5.21535	4.84908	5.19857	4.9562	5.27557	5.2704	5.0697
15311110	C7H15orf17	uncharacterized protein C15orf17	5.41	5.44	5.37	5.02	-1.02	1.02	0.339042	0.109948	0.5143	0.024697	0.468312	0.030052	ENSSSCT00000030213; NM_001243582; AK348557				15311110	5.40717	5.11415	5.40473	5.49583	5.44635	5.33583	4.81255	5.02928	5.18779	5.43904	5.34099	5.364
15310463	C7H15orf26	uncharacterized protein C15orf26	2.99	2.96	3.02	3.24	1.01	1.01	0.754403	0.008419	0.575211	0.014974	0.442439	0.002337	ENSSSCT00000002001; NM_001243619				15310463	3.03708	2.99378	2.88315	2.97613	2.82286	3.03628	3.17543	3.26035	3.23995	3.02225	2.96184	3.02132
15312316	C7H15orf29	chromosome 15 open reading frame 29	7.57	7.32	7.23	8.84	1.19	1.19	0.163239	0.000127	0.049707	4.3e-05	0.48979	2e-06	NM_001190181; ENSSSCT00000002500; AK231349				15312316	7.57585	7.64123	7.35164	7.2041	7.30378	7.46598	8.87097	8.80231	8.84334	7.22077	7.23361	7.32897
15315536	C7H6orf106	chromosome 6 open reading frame 106 ortholog	8.84	8.93	8.64	8.51	-1.06	1.06	0.183869	0.069234	0.023005	0.035021	0.003459	0.393016	NM_001243026; ENSSSCT00000001702; AK232972				15315536	8.84982	8.7651	8.90462	8.87005	8.92932	8.94355	8.30099	8.73571	8.50661	8.63079	8.57889	8.71016
15308173	C7H6ORF12		2.98	2.84	2.82	2.62	1.1	1.1	0.813473	0.122121	0.321547	0.120368	0.367834	0.291544	ENSSSCT00000024852				15308173	3.26389	2.6394	2.9981	2.7159	2.82706	3.18481	2.61472	2.28156	2.70328	2.86417	2.80141	2.53136
15315494	C7H6orf125	uncharacterized protein C6orf125 homolog	8.7	8.51	8.15	6.48	1.14	1.14	0.028746	1.27e-07	0.000468	4e-06	0.005015	1.4e-05	ENSSSCT00000030529; NM_001243451; AK349713				15315494	8.67923	8.70388	8.70246	8.61949	8.49751	8.4457	6.48542	6.5261	6.43798	8.13545	7.97762	8.15964
15308319	C7H6orf136	uncharacterized protein C6orf136 homolog	6.6	6.19	6.79	6.54	1.33	1.33	0.037494	0.60993	0.533167	0.048786	0.016348	0.252135	ENSSSCT00000030985; NM_001243459; ENSSSCT00000035787; ENSSSCT00000034795; AK349121; ENSSSCT00000034193				15308319	6.4706	6.79068	6.58619	6.1928	6.13592	6.39505	6.52092	6.43228	6.69362	6.76707	6.53372	6.80466
15308438	C7H6orf136	uncharacterized protein C6orf136 homolog	6.61	6.28	6.72	6.62	1.26	1.26	0.051214	0.921684	0.336407	0.033298	0.013488	0.31754	ENSSSCT00000030985; NM_001243459; ENSSSCT00000035787; ENSSSCT00000034795; AK349121; ENSSSCT00000034193				15308438	6.49169	6.78103	6.59461	6.26628	6.16758	6.452	6.60634	6.53599	6.75866	6.70955	6.64479	6.86007
15314665	C7H6orf136	uncharacterized protein C6orf136 homolog	6.57	6.25	6.68	6.6	1.25	1.25	0.025421	0.868312	0.521927	0.029662	0.01966	0.442442	ENSSSCT00000030985; NM_001243459; ENSSSCT00000035787; ENSSSCT00000034795				15314665	6.57517	6.74651	6.56356	6.23779	6.16004	6.43478	6.5901	6.523	6.72741	6.66745	6.58174	6.83684
15314775	C7H6orf15	chromosome 6 open reading frame 15 ortholog	3.79	4.12	4.22	4.05	-1.26	1.26	0.381945	0.570321	0.119491	0.928261	0.156555	0.396652	NM_001128447				15314775	3.78958	4.19982	3.78383	3.95144	4.15274	4.11322	4.34832	3.7878	4.03138	4.3201	4.21569	4.12139
15314884	C7H6orf47	chromosome 6 open reading frame 47 ortholog	4.62	4.67	4.91	4.74	-1.04	1.04	0.27211	0.194356	0.055358	0.575982	0.090211	0.14742	AK237470				15314884	4.66099	4.27434	4.59147	4.59096	4.75558	4.66946	4.75558	4.5914	4.8207	4.81636	5.28322	4.91556
15331944	C7ORF74; LOC100518922	uncharacterized protein FLJ36031-like	7.68	7.16	7.33	7.32	1.44	1.44	0.000636	0.047871	0.034895	0.90889	0.035127	0.245423	ENSSSCT00000016816; XM_003130262				15331944	7.68223	7.71396	7.64919	7.1609	7.15143	6.98479	6.73387	7.27206	7.36616	7.33639	7.58066	7.32713
15306638	C8A	complement component 8, alpha polypeptide	3.55	3.57	3.56	3.61	-1.01	1.01	0.855379	0.633491	0.653864	0.668114	0.48901	0.437887	ENSSSCT00000004247; NM_001097450; AK232977				15306638	3.54013	3.47611	3.66811	3.56462	3.61648	3.53876	3.78299	3.46692	3.60078	3.56134	3.38564	3.60918
15300628	C8B	complement component 8, beta polypeptide	3.25	3.34	3.34	3.38	-1.06	1.06	0.482145	0.191635	0.611136	0.237368	0.939758	0.3372	NM_001097451; ENSSSCT00000004245; AK233291				15300628	3.05358	3.43303	3.26647	3.39631	3.28414	3.33846	3.66757	3.39705	3.37133	3.15149	3.48088	3.36202
15245464	C8ORF48; LOC100525667	uncharacterized protein C8orf48-like	5.5	5.44	5.46	3.48	1.04	1.04	0.750765	0.003025	0.497581	0.001847	0.291963	0.002419	ENSSSCT00000007637; XR_131164				15245464	5.53744	5.12021	5.72678	5.20059	5.52689	5.44832	3.53172	4.09615	3.40566	6.05814	5.47783	5.44677
15325510	C9H11orf54	C11orf54 ortholog	7.51	7.32	7.79	5.73	1.14	1.14	0.436552	0.001858	0.138793	0.00116	0.01028	0.000679	NM_001244696; AK343697				15325510	7.53721	7.69265	7.17292	7.30232	7.3772	7.31998	5.75256	5.69974	5.06992	7.77179	7.65297	7.99877
15189397	C9ORF131; LOC100516589	uncharacterized protein C9orf131-like	3.97	4.14	4.35	4.37	-1.13	1.13	0.519382	0.130689	0.150307	0.215136	0.261194	0.816115	ENSSSCT00000005835; XM_003122005				15189397	3.98465	3.94798	4.23316	4.14668	4.26574	4.00226	4.15064	4.34025	4.65509	4.09089	4.38146	4.52813
15199691	C9ORF173; LOC100516176	uncharacterized protein C9orf173-like	4.94	5.07	5.08	5.07	-1.1	1.1	0.067661	0.399913	0.037066	0.888329	0.399035	0.835662	ENSSSCT00000006426; XM_003122351				15199691	4.94513	4.99216	4.84806	5.29608	5.06011	5.07787	4.82927	5.03195	5.48008	5.08257	5.03453	5.09592
15189716	C9ORF174		3.53	3.63	3.76	3.76	-1.07	1.07	0.251961	0.101306	0.029519	0.295722	0.094619	0.542483	ENSSSCT00000027712				15189716	3.50007	3.58559	3.52839	3.52387	3.64918	3.62525	3.74957	3.77872	3.55675	3.76357	3.64766	3.8584
15189735	C9ORF174		4.26	4.74	4.7	4.65	-1.39	1.39	0.184326	0.317494	0.172489	0.36499	0.725972	0.297861	ENSSSCT00000027712				15189735	4.25834	4.27022	4.72775	4.52909	5.01218	4.71907	4.63563	4.65975	4.51249	4.69695	4.58585	4.80385
15200630	C9ORF24; LOC100522632	uncharacterized protein C9orf24-like	3.87	3.85	3.7	4.02	1.02	1.02	0.283817	0.684112	0.044685	0.087835	0.064753	0.012651	ENSSSCT00000012017; XM_003357719				15200630	4.08133	3.87287	3.8742	3.85374	3.9038	3.78267	4.01069	3.88627	4.04176	3.69163	3.78897	3.65265
15190165	C9ORF43; LOC100517630	uncharacterized protein C9orf43 homolog	3.16	3.17	3.13	3.05	-1.01	1.01	0.969453	0.775439	0.7689	0.770222	0.803223	0.629391	ENSSSCT00000006025; XM_003122085				15190165	2.96415	3.16131	3.15954	2.92864	3.18409	3.15951	3.27021	3.05867	3.04571	2.8223	3.12533	3.21028
15278710	CA1	carbonic anhydrase I	2.73	2.84	2.68	2.83	-1.08	1.08	0.347553	0.591415	0.585005	0.987166	0.168467	0.362557	AY610134				15278710	2.61344	2.88024	2.71281	2.83567	2.84093	2.78474	2.85293	2.59705	3.00517	2.49246	2.80321	2.69744
15297571	CA11	carbonic anhydrase XI	4.44	4.51	4.38	5.06	-1.05	1.05	0.290359	0.000746	0.584001	0.004493	0.600285	0.002385	ENSSSCT00000003492; NM_001004038; AY075024				15297571	4.33591	4.44633	4.42904	4.51964	4.61414	4.36787	4.9203	5.06843	5.11438	4.37256	4.57142	4.39509
15283661	CA2	carbonic anhydrase II	3.67	3.75	3.66	3.71	-1.06	1.06	0.575997	0.811587	0.572187	0.480133	0.831139	0.413755	AK399951				15283661	3.5234	3.6611	3.81808	3.53274	4.10476	3.71031	3.70519	3.48712	3.72317	3.67538	3.90168	3.64266
15283669	CA3	carbonic anhydrase III, muscle specific	3.37	3.2	3.42	3.56	1.13	1.13	0.829635	0.231684	0.911142	0.139329	0.712358	0.218897	ENSSSCT00000006734; NM_001008688; AY789645				15283669	3.0828	3.49991	3.38967	3.21914	3.48263	3.16087	3.72536	3.35961	3.5803	3.4068	3.47424	3.14821
15208561	CA4	carbonic anhydrase IV	4.74	4.77	4.63	4.56	-1.02	1.02	0.53809	0.904546	0.830008	0.371093	0.549066	0.431826	NM_001243920; ENSSSCT00000032087				15208561	4.26	4.76196	4.72372	4.80929	5.01139	4.40846	4.54985	4.63061	4.50176	4.71436	4.63479	4.51441
15212503	CA4	carbonic anhydrase IV	4.74	4.77	4.63	4.56	-1.02	1.02	0.53809	0.904546	0.830008	0.371093	0.549066	0.431826	NM_001243920; ENSSSCT00000032087				15212503	4.26	4.76196	4.72372	4.80929	5.01139	4.40846	4.54985	4.63061	4.50176	4.71436	4.63479	4.51441
15304418	CA6	carbonic anhydrase VI	3.22	3.34	3.51	3.12	-1.09	1.09	0.461297	0.761265	0.080476	0.457649	0.097192	0.139308	ENSSSCT00000003762; NM_001144116; AK350048				15304418	3.22421	3.21708	3.41904	3.29405	3.40626	3.34012	3.49058	3.12041	3.11139	3.58688	3.52666	3.37889
15279109	CA8; LOC100157869	carbonic anhydrase-related protein-like	3.16	4.21	2.78	3.01	-2.07	2.07	0.032352	0.940619	0.100174	0.028882	0.013122	0.062991	ENSSSCT00000006830; XM_001926881				15279109	3.19148	2.84499	3.40957	4.15241	4.27126	5.51352	3.01104	2.99961	3.38599	2.68552	2.78689	2.86946
15189522	CA9	carbonic anhydrase IX	4.31	4.12	4.16	4.51	1.14	1.14	0.459049	0.054632	0.490709	0.053323	0.714624	0.016928	AK390927				15189522	4.28849	4.08631	4.32559	4.14555	4.31617	3.87288	4.6489	4.49829	4.39631	4.25637	4.15475	4.08629
15238014	CAB39	calcium binding protein 39	9.16	9.19	9.18	8.86	-1.02	1.02	0.834386	0.011439	0.442879	0.066896	0.625615	0.007264	AK350505				15238014	9.20124	9.12243	9.16264	8.99211	9.19076	9.24919	8.85999	8.85555	9.01432	9.21794	9.16328	9.17672
15203869	CAB39L	calcium binding protein 39-like	5.83	5.29	5.48	5.47	1.46	1.46	0.548347	0.553753	0.59646	0.84681	0.807087	0.915007	XM_003130966; ENSSSCT00000010294				15203869	5.86189	6.07231	5.24068	5.34773	5.22965	5.94292	5.71924	5.48394	5.46272	5.77021	5.43942	5.50082
15231565	CABIN1	calcineurin binding protein 1	6.65	6.77	6.53	6.32	-1.08	1.08	0.132926	0.034127	0.28019	0.02109	0.085446	0.071287	XM_001926724; ENSSSCT00000011023				15231565	6.62374	6.65346	6.6506	6.69664	6.76729	7.01915	5.87592	6.355	6.28131	6.68553	6.48072	6.52657
15299907	CABLES1	Cdk5 and Abl enzyme substrate 1	6.59	6.56	7.06	6.82	1.02	1.02	0.558841	0.019972	0.005296	0.008935	0.002942	0.061059	XM_003127859				15299907	6.35603	6.59205	6.57975	6.61166	6.51514	6.557	6.83297	6.98871	6.7955	7.3098	7.0609	7.04921
15247859	CABLES2	Cdk5 and Abl enzyme substrate 2	5.89	5.93	6.05	5.95	-1.03	1.03	0.932285	0.363666	0.017727	0.528443	0.090502	0.053317	XM_001924509; ENSSSCT00000008272				15247859	5.89299	5.76998	5.88369	5.94997	5.66634	5.90419	5.82667	5.93631	5.95781	5.99124	6.10476	6.04968
15303345	CABP5		2.84	3.19	3.06	2.82	-1.28	1.28	0.23345	0.698893	0.768117	0.052898	0.147698	0.975986	ENSSSCT00000003467				15303345	3.27433	2.85497	2.81825	3.11763	3.17825	3.31361	2.83119	2.81049	3.09136	3.02852	3.10001	2.62126
15300005	CABYR	calcium binding tyrosine-(Y)-phosphorylation regulated	3.61	3.7	3.36	4.93	-1.07	1.07	0.137041	0.002895	0.08363	0.003466	0.007741	0.001662	NM_001256771; JF718744				15300005	3.61039	3.69929	3.50113	3.69455	3.74187	3.70352	4.95873	4.90199	4.42609	3.53181	3.34604	3.37152
15257201	CACNA1A		4.37	4.36	4.36	4.5	1.01	1.01	0.805808	0.527808	0.708764	0.193776	0.858661	0.113436	ENSSSCT00000015024				15257201	4.22645	4.34855	4.66224	4.26043	4.3447	4.51415	4.58698	4.44565	4.48721	4.24462	4.3584	4.46085
15264530	CACNA1A	calcium channel, voltage-dependent, P/Q type, alpha 1A subunit	3.43	3.65	3.45	3.56	-1.16	1.16	0.433795	0.799807	0.851603	0.534846	0.004224	0.530167	XM_003123343; ENSSSCT00000015028				15264530	3.24105	3.40195	3.84098	3.63435	3.67305	3.64504	3.79888	3.55248	3.31709	3.44347	3.51745	3.41419
15289931	CACNA1C; LOC100518733	voltage-dependent L-type calcium channel subunit alpha-1C-like	6.83	6.38	7.46	6.05	1.37	1.37	0.071431	0.018651	0.008574	0.670768	0.003585	0.000543	ENSSSCT00000000827; XR_135218				15289931	6.84654	6.95954	6.51242	6.41691	5.77256	6.34472	6.30343	5.87266	6.02897	7.60485	7.45075	7.39786
15215866	CACNA1D	calcium channel, voltage-dependent, L type, alpha 1D subunit	3.46	3.69	3.21	3.45	-1.17	1.17	0.030399	0.561011	0.014013	0.03261	0.000949	0.106877	XM_003132260; ENSSSCT00000012536				15215866	3.55168	3.35157	3.46882	3.64943	3.68982	3.83921	3.50783	3.44454	3.22108	3.18528	3.23226	3.20848
15328155	CACNA1E		4.08	4.07	4.43	4.45	1.01	1.01	0.645319	0.022603	0.027489	0.035281	0.049873	0.54314	ENSSSCT00000016932				15328155	4.07617	4.07992	4.0374	4.06237	4.17391	4.02643	4.59296	4.4649	4.24503	4.18347	4.41705	4.44197
15212055	CACNA1G	calcium channel, voltage-dependent, T type, alpha 1G subunit	4.87	5.3	4.8	5.55	-1.34	1.34	0.094271	0.026404	0.250609	0.097549	0.057185	0.021707	XM_003131576; ENSSSCT00000019117				15212055	4.81768	4.86934	4.93644	4.90822	5.30056	5.29279	5.60045	5.49104	6.35566	4.86416	4.80131	4.79232
15291352	CACNA1I; LOC100154640	voltage-dependent T-type calcium channel subunit alpha-1I-like	3.61	3.58	3.96	3.74	1.02	1.02	0.431862	0.591466	0.997339	0.637632	0.478753	0.643242	ENSSSCT00000000088; XM_003481534				15291352	3.6183	4.09167	3.5915	3.57057	3.83132	3.32927	3.50129	3.72412	3.75905	3.37719	3.91783	4.00917
15331681	CACNA2D1	calcium channel, voltage-dependent, alpha 2/delta subunit 1	7.99	8.36	8.89	8.21	-1.29	1.29	0.118035	0.410641	0.033802	0.73433	0.259582	0.249597	NM_214183; ENSSSCT00000016777; AF077665				15331681	8.25896	7.96987	8.01294	8.21336	8.3408	8.68737	8.77343	7.98412	8.18248	8.84152	8.36086	8.93331
15220128	CACNA2D2	calcium channel, voltage-dependent, alpha 2/delta subunit 2	4.82	5.04	5.04	4.85	-1.16	1.16	0.351428	0.789244	0.4071	0.581374	0.967014	0.626236	XM_003132229; ENSSSCT00000012492				15220128	4.8232	4.67561	4.95514	5.03459	5.04309	4.7631	4.84297	4.66585	5.06617	4.73316	5.07507	5.0141
15294264	CACNA2D4; SSC.48667		4.47	4.92	4.99	5.17	-1.36	1.36	0.292281	0.065375	0.045401	0.5303	0.622819	0.738469	ENSSSCT00000000822; ENSSSCT00000031301; ENSSSCT00000025339				15294264	4.46877	4.4753	4.88697	4.88861	5.34501	4.56308	5.32439	4.83519	5.19248	4.97203	5.20317	5.00163
15207799	CACNB1	calcium channel, voltage-dependent, beta 1 subunit	6.48	6.31	6.09	5.91	1.12	1.12	0.249315	0.041676	0.085487	0.068088	0.219859	0.225588	XM_003482997; ENSSSCT00000019063; XM_003131507				15207799	6.40018	6.47877	6.47198	6.30261	6.4894	6.2372	5.10129	5.86003	5.96517	5.81334	6.35313	6.10701
15200922	CACNB2	calcium channel, voltage-dependent, beta 2 subunit	5.11	5.3	5.41	6.51	-1.15	1.15	0.28348	0.000492	0.017785	0.001331	0.239552	0.001055	XM_003482816; ENSSSCT00000012084				15200922	5.0936	5.22447	5.01712	5.3955	5.06196	5.31265	6.72921	6.49308	6.31163	5.33032	5.40526	5.49332
15206632	CACNG1	calcium channel, voltage-dependent, gamma subunit 1	4.88	5.13	5	5.53	-1.19	1.19	0.108529	0.129904	0.526943	0.307667	0.450791	0.209867	ENSSSCT00000018801; NM_001044605; DQ323981				15206632	4.80786	5.01581	4.8671	5.12225	5.14831	4.95502	4.89821	5.50879	5.66639	4.7885	5.12514	5.02032
15263311	CACTIN	cactin, spliceosome C complex subunit	6.71	6.85	6.36	6.14	-1.1	1.1	0.883212	0.028025	0.002396	0.047246	0.020685	0.517872	ENSSSCT00000014735				15263311	6.7047	6.71385	6.85832	6.52928	6.83756	6.85514	5.98959	6.11947	6.5096	6.36167	6.36037	6.23958
15279895	CADM3	cell adhesion molecule 3	5.47	5.51	5.56	7.51	-1.03	1.03	0.580662	4.8e-05	0.451781	6.5e-05	0.20998	7e-06	XM_001929177; ENSSSCT00000007028				15279895	5.44766	5.35738	5.65838	5.50627	5.19662	5.51327	7.37924	7.51871	7.58078	5.55664	5.53445	5.60032
15284827	CADM3	cell adhesion molecule 3	5.53	5.87	5.6	7.72	-1.26	1.26	0.375897	0.001945	0.717204	0.007565	0.416683	0.00092	XM_001929177; ENSSSCT00000007028				15284827	5.20289	5.81442	5.55241	5.34865	6.24133	5.92202	7.08865	7.69822	7.73647	5.49618	5.69193	5.59852
15216059	CADPS	Ca++-dependent secretion activator	2.74	2.8	2.85	2.79	-1.05	1.05	0.354694	0.344186	0.172147	0.543143	0.757843	0.2774	ENSSSCT00000012572				15216059	2.84634	2.72549	2.65357	2.80975	3.15872	2.71531	2.8358	2.79414	2.78344	2.79085	2.89931	2.85645
15250915	CADPS2	Ca++-dependent secretion activator 2	6.48	5.77	4.68	5.59	1.64	1.64	0.321406	0.227097	0.066203	0.528105	0.094072	0.225936	AK349180; AK347584				15250915	6.4409	6.52668	5.53055	5.99921	5.59438	5.75199	6.03263	5.55383	5.20671	5.67563	4.67519	4.68911
15278644	CALB1	calbindin 1, 28kDa	2.41	2.42	2.45	2.5	-1.01	1.01	0.518001	0.002785	0.046109	0.03444	0.23234	0.102457	ENSSSCT00000006717; NM_001130226; EU743962				15278644	2.40838	2.42315	2.38153	2.45806	2.42698	2.38173	2.50291	2.48212	2.50021	2.45209	2.48956	2.4386
15295819	CALB2	calbindin 2	3.29	3.38	3.45	3.56	-1.06	1.06	0.268734	0.120925	0.28076	0.226716	0.803318	0.490133	ENSSSCT00000003025; NM_001194980; HM627268				15295819	3.42904	2.93431	3.30437	3.36909	3.51031	3.3854	3.57775	3.69814	3.40275	3.27351	3.4317	3.65479
15262914	CALCB	calcitonin-related polypeptide beta	5.67	5.66	5.82	5.75	1.01	1.01	0.457069	0.711683	0.901667	0.818619	0.796453	0.92792	ENSSSCT00000014627; NM_213742; AB094586				15262914	5.66941	5.67368	5.65108	5.63046	5.8713	5.67557	5.75114	5.53316	5.81065	5.40973	5.79527	5.84341
15255569	CALCB; CRSP-2	calcitonin-related polypeptide beta; calcitonin receptor-stimulating peptide-2	6.13	6.18	5.45	5	-1.03	1.03	0.273781	0.035536	0.183397	0.000226	0.013456	0.197946	NM_213742; AB094586; NM_213747; ENSSSCT00000014623; AB114133				15255569	6.12131	5.35956	6.14459	6.12933	6.17449	6.32861	5.17859	4.99822	4.94738	4.9831	5.46606	5.62421
15331336	CALCR	calcitonin receptor	2.81	2.93	2.98	3.34	-1.08	1.08	0.561775	0.181932	0.458524	0.345759	0.977438	0.269975	NM_214354; ENSSSCT00000016693; M74420				15331336	2.62294	3.02905	2.7933	2.92578	3.15048	2.70112	2.80157	3.33459	3.35508	2.81205	2.9694	2.98321
15240430	CALCRL	calcitonin receptor-like	6.96	6.81	5.5	7.75	1.11	1.11	0.721917	0.038669	0.005986	0.023971	0.007299	0.000448	NM_214095; ENSSSCT00000017456; AF419317				15240430	6.94281	7.41202	6.53547	6.77586	6.4411	7.27237	8.35538	7.69194	7.80626	5.68168	5.50359	5.30864
15252227	CALD1	caldesmon 1	11.17	10.7	12.37	10.11	1.38	1.38	0.001655	1.2e-05	1.1e-05	0.000307	6e-06	1.42e-08	ENSSSCT00000018005; ENSSSCT00000031119; AK240140; AK400444				15252227	11.1693	11.2742	11.1404	10.6877	10.627	10.7999	10.1146	10.1149	10.0963	12.3721	12.3258	12.365
15313237	CALM1; CALM3; LOC100522926	calmodulin 1 (phosphorylase kinase, delta); calmodulin 3 (phosphorylase kinase, delta); calmodulin-like	11.61	11.7	11.93	11.48	-1.07	1.07	0.354692	0.114033	0.005417	0.049803	0.02191	0.002324	NM_001244210; ENSSSCT00000031940				15313237	11.717	11.5773	11.6097	11.696	11.6192	11.7996	11.4223	11.5999	11.4726	11.9203	11.8805	11.9976
15276525	CALM3; CALM1; LOC100522926	calmodulin 3 (phosphorylase kinase, delta); calmodulin 1 (phosphorylase kinase, delta); calmodulin-like	11.24	11.14	11.21	11.28	1.07	1.07	0.412879	0.648063	0.880697	0.246782	0.029574	0.644503	ENSSSCT00000009234				15276525	11.2574	11.3476	11.0119	11.1427	11.1378	11.0493	11.5011	11.2862	11.0669	11.2128	11.2019	11.2508
15187862	CALML4	calmodulin-like 4	3.94	4.28	4.09	5.18	-1.27	1.27	0.018974	0.000184	0.09414	0.000253	0.083019	0.000124	NM_001244619; ENSSSCT00000022471				15187862	3.92893	4.07604	3.82867	4.336	4.18141	4.28931	5.18988	5.05066	5.23884	4.20898	4.09629	4.07357
15268451	CALN1	calneuron 1	3.51	3.38	3.79	3.57	1.09	1.09	0.877527	0.699585	0.03033	0.571736	0.019193	0.048406	ENSSSCT00000008475				15268451	3.50023	3.51852	3.18945	3.53001	3.38063	3.22981	3.55198	3.2478	3.59929	3.79083	3.78078	4.09126
15257181	CALR	calreticulin	11.84	11.98	11.81	11.67	-1.1	1.1	0.082612	0.359426	0.692813	0.076733	0.062941	0.26275	NM_001174133; ENSSSCT00000015020; GQ984146				15257181	11.8305	11.6881	11.853	12.0904	11.9772	11.8701	11.4255	11.8405	11.6957	11.8115	11.791	11.8371
15252586	CALU	calumenin	10.71	10.61	11.07	10.08	1.07	1.07	0.144162	0.000695	0.000159	0.003098	0.001243	0.000126	AK230838; AK389826; AK392887				15252586	10.7443	10.6882	10.7092	10.7126	10.5999	10.5397	10.2261	10.0738	10.0185	11.0204	11.0671	11.0824
15220829	CAMK1	calcium/calmodulin-dependent protein kinase I	6.34	6.76	6.3	5.5	-1.34	1.34	0.000769	0.000187	0.897961	4.9e-05	0.000503	0.000149	ENSSSCT00000012640; NM_001190195				15220829	6.35223	6.33308	6.25474	6.75922	6.88908	6.75647	5.32496	5.51272	5.48581	6.34578	6.29982	6.27984
15203043	CAMK1D	calcium/calmodulin-dependent protein kinase ID	6.12	6.01	6.68	7.13	1.08	1.08	0.859518	0.036735	0.013606	0.041844	0.017753	0.418218	NM_001243935; ENSSSCT00000026201				15203043	6.13775	6.24793	5.88668	5.99432	6.34431	6.02154	7.08991	7.24913	6.43701	6.85515	6.53557	6.66798
15332763	CAMK1G	calcium/calmodulin-dependent protein kinase IG	3.13	3.14	3.16	3.39	-1	1	0.523009	0.123319	0.696386	0.170311	0.909987	0.184813	ENSSSCT00000017013; NM_001243934; AK349243				15332763	3.14503	3.02434	3.20102	3.11878	3.14318	3.2442	3.3973	3.59484	3.16511	3.04916	3.2829	3.14596
15260117	CAMK2A	calcium/calmodulin-dependent protein kinase II alpha	5.35	5.28	5.28	5.12	1.05	1.05	0.650055	0.589523	0.71686	0.756632	0.921704	0.716828	ENSSSCT00000015790				15260117	5.1434	5.35387	5.56615	5.48982	4.97763	5.31179	4.51475	5.08904	5.78141	5.02714	5.52023	5.29685
15321465	CAMK2D	calcium/calmodulin-dependent protein kinase II delta	8.79	9.01	9.29	9.04	-1.16	1.16	0.048878	0.017151	0.000397	0.719615	0.022122	0.01734	NM_214381; ENSSSCT00000009990; U73504				15321465	8.79252	8.78665	8.67328	9.02014	8.85022	9.12085	9.13578	9.04656	8.92441	9.37223	9.28829	9.26315
15232825	CAMK2G	calcium/calmodulin-dependent protein kinase II gamma	7.49	7.46	8.14	6.46	1.03	1.03	0.888364	0.002922	0.000423	0.00539	0.005555	0.000495	ENSSSCT00000011285; NM_214193; U72970; ENSSSCT00000011284; ENSSSCT00000011286				15232825	7.40002	7.4963	7.58382	7.70501	7.42947	7.28554	5.92189	6.43427	6.48353	8.14416	8.12308	8.23117
15258988	CAMK4	calcium/calmodulin-dependent protein kinase IV	2.85	2.86	2.97	2.94	-1.01	1.01	0.956465	0.878401	0.862068	0.917001	0.910035	0.984178	XM_003123825; ENSSSCT00000031715				15258988	2.86754	2.83282	3.0843	2.85072	2.86962	3.0832	2.81148	3.10011	2.92927	2.97041	2.85848	3.00597
15209342	CAMKK1	calcium/calmodulin-dependent protein kinase kinase 1, alpha	4.01	4.1	4.02	3.94	-1.07	1.07	0.803292	0.657068	0.689903	0.440336	0.482103	0.977263	XM_003358204; ENSSSCT00000019449				15209342	3.83349	4.0283	4.13384	3.88267	4.08711	4.11749	3.93495	4.05811	3.84907	3.80977	4.01222	4.02859
15224179	CAMKK2	calcium/calmodulin-dependent protein kinase kinase 2, beta	6.04	6.11	5.86	7.59	-1.05	1.05	0.421947	0.000453	0.254057	0.000605	0.140458	0.000488	AK234072				15224179	6.03837	6.10878	5.97977	6.18979	5.99946	6.11683	7.90226	7.41328	7.55845	6.08103	5.85661	5.85398
15259502	CAMLG	calcium modulating ligand	6.65	6.82	6.32	7.11	-1.12	1.12	0.646644	0.092009	0.008111	0.106016	0.002071	0.005998	NM_001244893; ENSSSCT00000015630				15259502	6.64088	6.87861	6.65274	6.67343	6.81599	6.81782	7.30539	7.13685	6.81359	6.16784	6.31197	6.33048
15263743	CAMSAP3		4.73	4.92	5.18	5.2	-1.14	1.14	0.059746	0.070712	0.092335	0.338994	0.68434	0.548576	ENSSSCT00000014835				15263743	4.73135	4.85411	4.72645	4.91126	5.14261	4.92667	5.227	4.88676	5.4626	4.81094	5.1866	5.17163
15209457	CAMTA2	calmodulin binding transcription activator 2	6.3	6.5	7.08	6.29	-1.15	1.15	0.18235	0.654749	0.000611	0.189851	0.00011	0.002919	XM_003483089; ENSSSCT00000019482				15209457	6.29694	6.24121	6.4866	6.52717	6.40182	6.49906	6.03848	6.31841	6.45915	7.09277	7.08257	7.05509
15220932	CAND2; LOC100512370	cullin-associated and neddylation-dissociated 2 (putative); cullin-associated NEDD8-dissociated protein 2-like	6.54	6.42	6.87	6.62	1.08	1.08	0.548357	0.705827	0.008921	0.974226	0.003413	0.04293	ENSSSCT00000031032; XM_003132374; ENSSSCT00000012675; XR_131383				15220932	6.42297	6.53874	6.65649	6.42161	6.42561	6.59668	6.19549	6.59426	6.63845	6.86033	6.87183	6.97097
15265504	CANX	calnexin	10.66	10.71	10.56	10.25	-1.04	1.04	0.749769	0.005319	0.159678	0.001622	0.030626	0.004207	ENSSSCT00000015315; NM_001243210				15265504	10.7733	10.654	10.5694	10.7329	10.7105	10.6229	10.2627	10.3228	10.1606	10.5938	10.5595	10.516
15261211	CAPN1	calpain 1, (mu/I) large subunit	8.46	8.32	8.16	7.6	1.1	1.1	0.351652	0.004823	0.047052	0.006153	0.118543	0.007713	ENSSSCT00000014210; NM_213972; AK234075				15261211	8.46233	8.2745	8.62657	8.46096	8.19294	8.30506	7.3857	7.62268	7.77458	8.19366	8.13434	8.15766
15310112	CAPN11	calpain 11	3.31	3.22	3.46	3.46	1.07	1.07	0.916381	0.201456	0.42365	0.244544	0.555007	0.358591	XM_001927409; ENSSSCT00000001897				15310112	3.39798	3.28066	3.30708	3.1884	3.52075	3.23994	3.86376	3.47094	3.36492	3.44665	3.47429	3.26451
15195055	CAPN3	calpain 3	3.54	3.51	3.77	4.44	1.02	1.02	0.871349	0.00592	0.080586	0.003331	0.034437	0.019422	ENSSSCT00000005221; NM_214171; AF043295; ENSSSCT00000005224				15195055	3.36252	3.72236	3.53129	3.63386	3.41188	3.50714	4.20629	4.43931	4.6638	3.78814	3.74377	4.01069
15337769	CAPN6	calpain 6	8.22	7.6	7.03	7.38	1.54	1.54	0.156828	0.061921	0.055681	0.751219	0.913246	0.443835	AK349487; ENSSSCT00000034962				15337769	7.53324	8.61497	8.28924	7.4896	6.09398	7.71934	7.40352	7.0641	7.36414	7.02679	7.49758	6.57918
15232231	CAPN9	calpain 9	2.9	2.81	2.92	2.76	1.06	1.06	0.476151	0.853113	0.285314	0.579362	0.888051	0.470577	XM_001927215; ENSSSCT00000011148				15232231	2.89457	2.68282	2.89708	2.79572	3.20697	2.8257	3.02262	2.75715	2.76157	2.86798	2.98714	2.91169
15262511	CAPRIN1	cell cycle associated protein 1	10.7	10.69	10.5	10.02	1.01	1.01	0.303708	0.00027	0.006913	0.000636	0.016188	0.000419	AK237772				15262511	10.7019	10.6039	10.6929	10.7006	10.6725	10.8691	10.087	9.93726	10.0302	10.4818	10.5032	10.5132
15256286	CAPS	calcyphosine	5.73	5.86	6.13	6.01	-1.09	1.09	0.561868	0.049905	0.056698	0.059842	0.071104	0.808026	NM_001244975; NM_001244976; NM_001244977; AK234487; ENSSSCT00000014779				15256286	5.89121	5.63617	5.71594	5.86267	5.70267	5.85088	6.20903	5.94488	6.00492	5.88691	6.23076	6.14277
15251030	CAPZA2	capping protein (actin filament) muscle Z-line, alpha 2	9.62	9.58	9.73	9.54	1.02	1.02	0.976987	0.528851	0.434052	0.371918	0.143661	0.110179	NM_001097455; EF202987				15251030	9.62724	9.80825	9.41804	9.56822	9.68394	9.59048	9.65014	9.55459	9.35437	9.80998	9.63834	9.72613
15252801	CAPZA2	capping protein (actin filament) muscle Z-line, alpha 2	9.78	9.78	9.89	9.66	1	1	0.951679	0.498042	0.440282	0.310021	0.151356	0.111491	NM_001097455; EF202987				15252801	9.79847	9.97718	9.54872	9.72442	9.85027	9.77474	9.82462	9.67472	9.46113	9.97188	9.80953	9.884
15252811	CAPZA2	capping protein (actin filament) muscle Z-line, alpha 2	9.62	9.58	9.73	9.54	1.02	1.02	0.976987	0.528851	0.434052	0.371918	0.143661	0.110179	NM_001097455; EF202987				15252811	9.62724	9.80825	9.41804	9.56822	9.68394	9.59048	9.65014	9.55459	9.35437	9.80998	9.63834	9.72613
15304944	CAPZB	capping protein (actin filament) muscle Z-line, beta	10.56	10.38	10.69	9.39	1.14	1.14	0.015525	4.18e-07	0.000618	1.9e-05	0.002058	1.92e-07	NM_001113444; ENSSSCT00000003880; EF202986; ENSSSCT00000003881				15304944	10.5623	10.5828	10.547	10.4757	10.3446	10.3754	9.37546	9.42835	9.3888	10.6708	10.6911	10.6906
15218504	CAR	coxsackie-adenovirus-receptor homolog	3.9	4.27	6.78	3.37	-1.29	1.29	0.172999	0.096295	7.3e-05	0.046653	0.00073	0.000335	AK393460				15218504	3.9841	3.73917	3.91453	4.30598	4.61482	3.86176	3.66748	3.41793	2.7883	6.80676	6.47844	7.01068
15279681	CAR	constitutive androstane receptor	3.76	3.78	3.89	3.54	-1.01	1.01	0.915421	0.437452	0.077385	0.531579	0.121541	0.064051	ENSSSCT00000006962; NM_001037996; AB214979				15279681	3.75271	3.53576	3.77827	3.76847	3.78925	3.46491	3.5171	3.79728	3.37502	3.88791	3.82768	3.96838
15256723	CARM1	coactivator-associated arginine methyltransferase 1	9.18	9.12	9.14	7.73	1.04	1.04	0.233079	0.000242	0.268449	4.6e-05	0.832939	5.7e-05	EU661946				15256723	9.17278	9.18886	9.47273	9.12702	9.11872	9.17243	7.74514	7.70951	7.93244	9.10135	9.20419	9.13593
15260715	CARNS1	carnosine synthase 1	6.19	6.23	6.31	6.16	-1.03	1.03	0.737393	0.899022	0.616737	0.218358	0.734601	0.281017	ENSSSCT00000014114; XR_130369				15260715	6.20123	5.89723	6.44665	6.2195	6.16102	6.34578	6.15766	6.13806	6.18473	6.09489	6.42194	6.3313
15233409	CARP	cardiac ankyrin repeat protein	5.9	4.89	8.68	3.75	2.02	2.02	0.014899	0.001115	0.002127	0.019894	0.000249	3.3e-05	NM_213922; ENSSSCT00000011447; AY248702				15233409	5.77865	6.68219	5.95203	4.19716	4.91123	4.87001	3.87726	3.74063	3.65219	8.70159	8.26405	9.05699
15243170	CART	cocaine- and amphetamine-regulated transcript	3.3	3.26	3.25	3.32	1.03	1.03	0.168377	0.57829	0.335185	0.401175	0.37552	0.767743	ENSSSCT00000018482; NM_001099925				15243170	3.31936	3.6059	3.27546	3.26531	3.253	3.07773	3.33182	3.12228	3.4806	3.36827	3.21075	3.24728
15186446	CASC4		7.46	7.32	6.86	7.41	1.1	1.1	0.738515	0.845638	0.047032	0.753406	0.007483	0.006475	ENSSSCT00000025826				15186446	7.77761	7.47654	7.10814	7.33035	7.30796	7.50557	7.30045	7.4084	7.52618	6.99553	6.86589	6.70254
15195279	CASC5		7.16	7.11	7.11	4.5	1.04	1.04	0.849412	0.000368	0.324356	0.000483	0.512958	0.000463	ENSSSCT00000005268				15195279	7.40696	7.1838	7.14218	7.44831	7.13515	7.06187	4.99613	4.45659	4.23554	7.26387	6.96061	7.10384
15327159	CASD1	CAS1 domain containing 1	7.77	7.46	7.69	7.83	1.24	1.24	0.081775	0.226948	0.588055	0.079033	0.110844	0.185443	AK350034				15327159	7.77083	7.77275	7.63238	7.44489	7.36614	7.6652	8.47167	7.78815	7.86323	7.75269	7.62279	7.69502
15336289	CASK	calcium/calmodulin-dependent serine protein kinase (MAGUK family)	8.87	9.03	8.91	8.55	-1.12	1.12	0.028887	0.066448	0.289641	0.019318	0.030874	0.040908	ENSSSCT00000013399; ENSSSCT00000035253; XM_003360270				15336289	8.92131	8.87443	8.79767	8.96334	9.03946	9.06762	8.74589	8.56473	8.32264	8.91665	8.88506	8.93337
15330152	CASP1	caspase 1, apoptosis-related cysteine peptidase	9.03	8.69	7.56	8.95	1.26	1.26	0.142184	0.560969	0.006186	0.082521	0.041472	0.004976	ENSSSCT00000027757; NM_214162; AK231984				15330152	9.05697	9.21139	8.65378	8.63732	8.74841	8.06914	8.8984	9.49933	8.9982	7.54233	8.01471	7.38875
15330145	CASP12		2.86	2.84	2.99	6.3	1.01	1.01	0.505917	0.000366	0.795675	0.00028	0.450365	0.000497	ENSSSCT00000016360				15330145	2.86691	3.15385	2.84646	2.84253	2.97237	2.80926	6.70247	6.34908	5.74594	2.77522	3.28079	2.959
15257431	CASP14	caspase 14, apoptosis-related cysteine peptidase	2.86	3.22	2.76	2.74	-1.28	1.28	0.966582	0.454856	0.383469	0.206913	0.098474	0.884142	XM_003123430; ENSSSCT00000015113				15257431	3.84774	2.81368	2.90963	3.24445	3.41372	2.96039	3.21522	2.77129	2.66614	2.78511	3.04592	2.73111
15235665	CASP3	caspase 3, apoptosis-related cysteine peptidase	9.83	9.3	9.11	9.15	1.44	1.44	0.33528	0.158097	0.145891	0.429742	0.414532	0.866018	NM_214131; AB029345				15235665	9.79814	9.86452	9.0686	9.32912	9.46891	8.95791	9.26814	9.15333	8.7707	9.21469	9.13013	8.9396
15237311	CASP8	caspase 8, apoptosis-related cysteine peptidase	2.93	3.12	2.96	3.16	-1.14	1.14	0.215174	0.13805	0.957241	0.647458	0.116773	0.068033	AK347820; AK345611				15237311	2.76338	3.04571	2.94472	2.95524	3.12412	3.11038	3.15357	3.15854	2.99171	2.95754	2.97242	2.80708
15237323	CASP8; SSC.86601	caspase 8, apoptosis-related cysteine peptidase	6.37	6.33	5.78	5.28	1.03	1.03	0.454243	0.003135	0.009047	0.005259	0.021172	0.045629	NM_001031779; AK236693; ENSSSCT00000024231; ENSSSCT00000017536				15237323	6.71902	6.36607	6.37833	6.16554	6.57921	6.3016	5.28195	5.53685	5.01315	5.94998	5.62938	5.77745
15284729	CASQ1	calsequestrin 1 (fast-twitch, skeletal muscle)	4.96	4.96	5.12	6.74	-1	1	0.386282	0.00404	0.455549	0.004533	0.841249	0.005973	NM_001243269; ENSSSCT00000007003; EU650333				15284729	4.94474	4.72175	4.97472	4.94902	5.07147	4.89763	6.68613	7.3214	6.26808	4.75784	5.09651	5.14901
15281348	CASQ2	calsequestrin 2 (cardiac muscle)	3.48	3.34	8.02	4.83	1.1	1.1	0.60793	0.041647	0.000347	0.020156	0.000153	0.003148	AF034612				15281348	3.05262	3.85445	3.5036	3.27325	3.33554	3.40935	4.14309	5.51752	4.82865	7.68129	7.97774	8.82658
15217977	CASR	calcium-sensing receptor	4.43	4.52	4.74	4.58	-1.07	1.07	0.104888	0.140016	0.072735	0.805372	0.289067	0.456287	JX913858				15217977	4.43203	4.11062	4.4276	4.62869	4.52026	4.52439	4.75634	4.43296	4.56334	4.48191	4.76315	4.88118
15247636	CASS4	Cas scaffolding protein family member 4	4.32	4.34	4.25	6.06	-1.01	1.01	0.989831	0.012739	0.932131	0.010809	0.916229	0.011366	NM_001110431; ENSSSCT00000008204; ENSSSCT00000036338				15247636	4.07016	4.30922	4.60163	4.17467	4.36111	4.45231	5.56739	6.90562	5.97555	4.25895	4.23892	4.53223
15258847	CAST	calpastatin	10.2	10.21	10.3	9.61	-1	1	0.208342	0.002765	0.065138	0.002011	0.675238	0.001251	ENSSSCT00000015480; NM_214067; AY555195; ENSSSCT00000015481				15258847	10.1011	10.2084	10.1953	10.22	10.196	10.3394	9.46964	9.73865	9.62148	10.2242	10.2993	10.3012
15262467	CAT	catalase	10.19	10.17	9.03	10.05	1.01	1.01	0.696641	0.085428	6.6e-05	0.102248	0.000216	3e-06	NM_214301; D89812; ENSSSCT00000014528				15262467	10.0778	10.2011	10.2962	10.1806	10.1175	10.4163	10.0088	10.0664	10.0526	9.0874	9.02546	9.0281
15253994	CATSPER1	cation channel, sperm associated 1	3.75	3.76	3.77	3.66	-1	1	0.499223	0.302926	0.607161	0.169146	0.873897	0.286486	ENSSSCT00000014164; NM_001244257; HQ654519				15253994	3.74941	3.67332	3.75726	3.80615	3.70018	3.76454	3.74816	3.58588	3.65414	3.75279	3.65207	3.90672
15186508	CATSPER2	cation channel, sperm associated 2	5.23	4.92	5.04	4.62	1.24	1.24	0.507762	0.064966	0.501083	0.087312	0.881096	0.024459	NM_001244270; ENSSSCT00000005191; HQ654520				15186508	5.3914	5.24341	4.76776	5.22069	4.78123	4.90076	4.64301	4.74128	4.40838	5.05541	4.88774	5.02697
15296819	CATSPERG	catsper channel auxiliary subunit gamma	5.2	5.26	5.02	5.7	-1.04	1.04	0.662845	0.008698	0.428969	0.056964	0.353321	0.002508	XM_003127118; ENSSSCT00000003278				15296819	5.00142	5.28367	5.21262	5.2819	5.49776	4.96629	5.57201	5.70666	5.82318	5.03411	5.18938	5.00425
15252845	CAV1	caveolin 1, caveolae protein, 22kDa	10.51	9.96	10.07	9.9	1.46	1.46	0.050233	0.018644	0.080647	0.120919	0.533384	0.070241	ENSSSCT00000018112; NM_214438; DQ835010				15252845	10.5018	10.5967	10.1571	10.1308	9.95997	9.95421	9.89345	9.90351	9.64661	10.1857	9.96314	10.0729
15252849	CAV2	caveolin 2	7.77	7.79	8.45	7.62	-1.02	1.02	0.514404	0.060344	0.004547	0.052878	0.00026	0.001165	ENSSSCT00000018113; NM_001123091				15252849	7.79299	8.02097	7.74962	7.74962	7.79892	7.82809	7.60591	7.6309	7.32959	8.45166	8.31274	8.43933
15249038	CBFA2T2	core-binding factor, runt domain, alpha subunit 2; translocated to, 2	6.63	6.26	6.62	6.89	1.3	1.3	0.06933	0.111822	0.486735	0.02034	0.11337	0.055248	ENSSSCT00000030451				15249038	6.64377	6.87476	6.61863	6.23242	6.1012	6.58241	6.89491	7.26928	6.88802	6.5169	6.60972	6.76178
15301335	CBFA2T3		5.55	5.69	5.78	6.56	-1.1	1.1	0.195624	0.001605	0.257834	0.001061	0.579221	0.011823	ENSSSCT00000002938				15301335	5.44298	5.53601	5.70797	5.69085	5.70887	5.65584	6.29857	6.5441	6.59982	5.51999	5.98098	5.79855
15326211	CBL	Cbl proto-oncogene, E3 ubiquitin protein ligase	8.05	7.98	8.17	7.87	1.05	1.05	0.245536	0.026257	0.229274	0.147131	0.071429	0.011755	XM_003129932; ENSSSCT00000016481				15326211	8.00686	8.11742	8.0452	7.98905	7.88857	8.05463	7.92538	7.8762	7.75939	8.05156	8.17335	8.1579
15187478	CBLN2	cerebellin 2 precursor	3.66	3.58	3.57	3.63	1.06	1.06	0.596857	0.585375	0.682444	0.775113	0.963004	0.841221	NM_001244702				15187478	3.66484	3.65939	3.50621	3.57035	3.57716	3.59272	3.62447	3.6318	3.42003	3.49391	3.67589	3.56251
15311606	CBLN3	cerebellin 3 precursor	4.21	4.35	4.33	4.37	-1.1	1.1	0.680015	0.454956	0.412737	0.289212	0.276714	0.807351	ENSSSCT00000002221; NM_001112680; EF577505				15311606	4.23162	4.50477	4.16654	4.3761	4.33042	3.98005	4.3046	4.36456	4.54868	4.35983	4.66451	4.29887
15249943	CBLN4	cerebellin 4 precursor	5.57	5.24	3.32	3.27	1.26	1.26	0.758399	0.15525	0.16326	0.001213	0.001252	0.57458	NM_001123092; ENSSSCT00000008199; FJ196070				15249943	5.72532	3.11919	5.43357	5.18798	5.29532	4.63415	3.26139	3.27147	3.41272	3.31978	3.42199	3.31394
15274477	CBPG		4.06	4.06	4.08	3.91	1	1	0.632658	0.918271	0.994187	0.74359	0.624288	0.915934	ENSSSCT00000008712				15274477	4.06657	4.0418	4.16951	4.31421	4.04027	4.07077	3.95037	3.84801	4.42034	4.07614	4.1528	4.05009
15222867	CBR3	carbonyl reductase 3	6.57	6.61	5.1	4.99	-1.03	1.03	0.991719	0.000819	0.000641	0.000757	0.000582	0.797861	NM_001244732; ENSSSCT00000013185				15222867	6.58152	6.35211	6.65777	6.59862	6.62868	6.35996	4.73604	5.23252	4.99005	5.10865	5.20899	4.79667
15206094	CBX4	chromobox homolog 4	7.01	7.12	6.87	9.02	-1.08	1.08	0.113474	0.001114	0.041192	0.001344	0.017281	0.000856	XM_003131145; ENSSSCT00000018684				15206094	7.05487	6.97354	7.00766	7.02898	7.1356	7.1163	8.46373	9.20722	9.03243	6.85795	6.8768	6.66611
15210342	CBX4	chromobox homolog 4	6.66	6.89	6.47	8.36	-1.17	1.17	0.122747	0.000377	0.420621	0.000921	0.042286	0.000233	XM_003131145; ENSSSCT00000018684				15210342	6.70147	6.4449	6.64981	6.65268	6.90273	6.99549	8.16038	8.63774	8.3271	6.45941	6.61445	6.47294
15210336	CBX8	chromobox homolog 8	5.53	5.74	5.01	4.68	-1.16	1.16	0.298725	0.007123	0.112907	0.000572	0.012403	0.035377	NM_001244499; ENSSSCT00000018685; AK232668				15210336	5.54149	5.27395	5.78303	5.75272	5.73511	5.64923	4.40882	4.68031	4.75636	5.00947	5.00492	5.395
15287399	CBY1	chibby homolog 1 (Drosophila)	7.7	7.69	7.63	7.04	1.01	1.01	0.248273	0.054061	0.038355	0.121926	0.772174	0.087779	ENSSSCT00000024091; NM_001128456; AK240087				15287399	7.70648	7.78299	7.69958	7.67847	7.69646	7.36515	6.6126	7.49092	7.01793	7.62965	7.6514	7.56208
15291417	CBY1	chibby homolog 1 (Drosophila)	7.7	7.69	7.63	7.04	1.01	1.01	0.248273	0.054061	0.038355	0.121926	0.772174	0.087779	ENSSSCT00000024091; NM_001128456; AK240087				15291417	7.70648	7.78299	7.69958	7.67847	7.69646	7.36515	6.6126	7.49092	7.01793	7.62965	7.6514	7.56208
15258113	CBY3		5.52	5.73	6	5.83	-1.16	1.16	0.932527	0.376904	0.267562	0.362308	0.236279	0.852126	ENSSSCT00000015316				15258113	5.52736	5.51149	6.01971	5.89727	5.75788	5.46039	6.21568	5.70008	5.82231	5.71645	6.12323	6.01619
15257254	CC2D1A	coiled-coil and C2 domain containing 1A	6.07	6.13	6.06	5.78	-1.04	1.04	0.719199	0.078997	0.589328	0.075637	0.937327	0.06106	ENSSSCT00000015035; NM_001243031				15257254	5.98451	6.07399	6.10813	6.12495	6.17045	5.95749	5.4606	5.91657	5.79579	6.06086	6.10736	6.06802
15300768	CC2D1B	coiled-coil and C2 domain containing 1B	6	6.39	6.19	5.45	-1.31	1.31	0.119479	0.012274	0.214262	0.013324	0.461027	0.009991	AK346213				15300768	6.01689	5.763	5.98045	6.43267	5.96325	6.6396	5.46429	5.28399	5.55344	6.33936	6.21663	5.89161
15199169	CCBL1	cysteine conjugate-beta lyase, cytoplasmic	5	5.45	5	4.9	-1.37	1.37	0.067128	0.125555	0.963333	0.021674	0.093213	0.234911	AK233590				15199169	4.99592	4.90527	5.11142	5.10411	5.43339	5.5133	4.88939	4.69397	4.90527	4.82112	5.00698	5.16741
15282322	CCBL2	cysteine conjugate-beta lyase 2	8.42	8.42	7.57	7.93	1	1	0.937739	0.003162	0.000354	0.002649	0.000279	0.016544	AK399550				15282322	8.34516	8.51543	8.41079	8.49335	8.41308	8.34877	7.93935	8.00976	7.79544	7.68686	7.55454	7.49691
15219453	CCBP2	chemokine binding protein 2	4.23	4.37	4.46	6.47	-1.11	1.11	0.170661	0.000311	0.298222	0.000429	0.725982	0.001316	NM_001256773; FJ156751				15219453	4.30599	4.11866	4.23814	4.38597	4.24056	4.45034	6.45387	6.47741	5.9571	4.11724	4.49326	4.66067
15271436	CCDC104	coiled-coil domain containing 104	7.94	7.79	6.94	7.34	1.11	1.11	0.792742	0.040991	0.004479	0.024006	0.001269	0.077538	NM_001244775; ENSSSCT00000009197				15271436	7.93882	7.94174	7.58956	7.68588	7.87977	7.7952	7.33496	7.53749	7.14482	7.16948	6.93476	6.94165
15241352	CCDC108	coiled-coil domain containing 108	3.63	3.91	4.02	4.04	-1.21	1.21	0.158997	0.029218	0.114235	0.102722	0.327849	0.596624	XM_001925460				15241352	3.62789	3.73721	3.62596	3.65475	3.89265	3.92221	4.51086	4.05193	4.03175	3.76868	3.98127	4.41883
15241380	CCDC108	coiled-coil domain containing 108	4.22	4.23	4.41	4.02	-1.01	1.01	0.938529	0.545991	0.302412	0.512486	0.144525	0.32003	XM_001925460; ENSSSCT00000017644				15241380	4.21844	4.07371	4.37924	4.22787	4.27774	4.18842	4.52521	3.9907	3.59488	4.40183	4.41911	4.22987
15302053	CCDC113	coiled-coil domain containing 113	3.64	3.74	3.63	3.63	-1.07	1.07	0.255537	0.615301	0.924189	0.856946	0.058563	0.542116	NM_001244688				15302053	3.48631	3.79799	3.63465	3.70518	3.74507	3.89214	3.63788	3.51491	4.08456	3.63242	3.64156	3.61753
15231696	CCDC116; LOC100154312	coiled-coil domain-containing protein 116-like	4.27	4.36	4.22	4.28	-1.07	1.07	0.479103	0.570732	0.459156	0.176616	0.082125	0.922435	ENSSSCT00000011047; XM_001926934				15231696	4.26601	4.04861	4.50176	4.54754	4.35089	4.27747	4.25155	4.30222	3.94398	4.20861	4.22645	4.0224
15274251	CCDC12		3.9	4.28	4.45	4.14	-1.3	1.3	0.126902	0.188583	0.217575	0.576392	0.924346	0.701719	ENSSSCT00000008637				15274251	3.88628	3.69028	3.92372	4.53055	3.86163	4.32179	3.81034	4.16324	4.29433	3.72005	4.49502	4.40357
15333781	CCDC120	coiled-coil domain containing 120	4.76	4.58	4.69	4.45	1.13	1.13	0.061409	0.083388	0.988156	0.374614	0.042141	0.075266	ENSSSCT00000035705				15333781	4.61799	4.77681	4.85588	4.5834	4.5834	4.51365	4.2475	4.4469	4.63979	4.6787	4.70413	4.87224
15243135	CCDC125; LOC100625035	coiled-coil domain containing 125; coiled-coil domain-containing protein 125-like	5.24	5.17	4.74	5.49	1.05	1.05	0.725281	0.437842	0.079378	0.572379	0.050037	0.054909	ENSSSCT00000030315				15243135	5.40274	5.26921	4.98684	5.1749	5.1749	5.49214	5.51342	5.68086	5.04743	5.02979	4.47305	4.73651
15244763	CCDC125; LOC100625035	coiled-coil domain containing 125; coiled-coil domain-containing protein 125-like	5.62	5.4	5.16	5.94	1.16	1.16	0.48885	0.046426	0.119207	0.011796	0.130608	0.007733	ENSSSCT00000030315				15244763	5.65304	5.5822	5.16534	5.41516	5.22434	5.38787	6.42157	5.9765	5.90267	5.15297	4.81751	5.24422
15253031	CCDC129	coiled-coil domain containing 129	3.58	3.61	3.63	3.85	-1.02	1.02	0.521526	0.418373	0.118326	0.539458	0.331577	0.702504	ENSSSCT00000023430; ENSSSCT00000018150; XM_003134808				15253031	3.57728	3.58887	3.46401	3.60624	3.50731	3.63277	3.86252	3.84699	3.37044	3.6513	3.60477	3.62433
15215055	CCDC13	coiled-coil domain containing 13	4.05	4.14	4	4.15	-1.06	1.06	0.35052	0.189918	0.434234	0.39696	0.928489	0.376299	XM_001926800; ENSSSCT00000012361				15215055	4.06469	3.92569	4.04242	4.14386	4.33228	3.94033	4.19372	4.11145	4.84657	4.02055	4.3652	3.98312
15219450	CCDC13	coiled-coil domain containing 13	4.14	4.45	4.74	4.82	-1.24	1.24	0.611147	0.088706	0.01865	0.133678	0.034923	0.760792	XM_001926800; ENSSSCT00000012361				15219450	4.09579	4.48438	4.16846	4.42451	4.49194	4.10929	4.42145	4.83027	5.1902	4.72967	4.66463	4.82569
15252566	CCDC136	coiled-coil domain containing 136	4.35	4.64	4.51	4.55	-1.22	1.22	0.078382	0.206442	0.219384	0.276568	0.34525	0.911667	ENSSSCT00000018050				15252566	4.20688	4.3683	4.46533	4.64416	4.81027	4.46605	4.53831	4.37191	4.56931	4.35871	4.6264	4.52965
15240301	CCDC141		5.96	6.45	6.22	6.2	-1.4	1.4	0.125966	0.196597	0.196093	0.38515	0.557557	0.831784	ENSSSCT00000017424				15240301	5.94274	6.11936	5.28661	6.535	6.06308	6.436	6.29154	6.21904	6.05748	6.44393	6.21855	6.00395
15326500	CCDC15		4.66	4.66	4.59	4.88	-1	1	0.377176	0.146721	0.969581	0.213609	0.054783	0.121329	ENSSSCT00000016572				15326500	4.67372	4.64841	4.42953	4.65979	4.71023	4.62413	5.21912	4.84451	4.66379	4.58293	4.56431	4.61402
15237127	CCDC150	coiled-coil domain containing 150	4.91	5.07	5.07	5.61	-1.12	1.12	0.051026	0.000237	0.027125	0.000255	0.647379	0.000116	XM_001925868; ENSSSCT00000017497				15237127	4.91783	4.77923	4.96143	5.13958	5.07622	5.0026	5.58577	5.60467	5.65174	5.06985	5.067	5.15374
15303507	CCDC155	coiled-coil domain containing 155	5.35	5.27	5.49	5.36	1.06	1.06	0.947516	0.226003	0.123226	0.169812	0.050984	0.926134	XM_003127314; ENSSSCT00000003522				15303507	5.35328	5.02787	5.35302	5.31989	5.27419	5.11378	5.35368	5.36655	5.82312	5.48006	5.62925	5.38369
15225253	CCDC157	coiled-coil domain containing 157	4.98	5.43	5.66	5.5	-1.37	1.37	0.093236	0.028206	0.040297	0.495622	0.291681	0.471559	ENSSSCT00000031924				15225253	5.30966	4.98161	4.98396	5.45044	5.59737	5.23067	5.42342	5.49066	5.64571	5.37597	5.9013	5.67761
15323410	CCDC158	coiled-coil domain containing 158	2.73	2.75	2.62	2.77	-1.02	1.02	0.794469	0.58016	0.78233	0.897924	0.618999	0.367398	XM_003129094; ENSSSCT00000009840				15323410	2.58481	2.74299	2.82956	2.90216	2.58707	2.76502	2.77186	2.72218	2.79871	2.62422	2.6146	2.82966
15335111	CCDC160	coiled-coil domain containing 160	5.22	6.12	3.86	5.54	-1.86	1.86	0.013069	0.155348	0.002727	0.095306	9e-06	0.000629	ENSSSCT00000035183				15335111	5.48043	4.81581	5.26334	5.93864	6.10432	6.13478	5.54	5.99808	5.41	3.93813	3.77546	3.8604
15272281	CCDC164		3.39	3.63	3.8	3.89	-1.18	1.18	0.048381	0.045809	0.014226	0.515551	0.199903	0.581357	ENSSSCT00000009374				15272281	3.54837	3.38738	3.39553	3.86037	3.63515	3.62238	3.95458	3.87939	3.57939	3.77254	4.08051	3.82767
15286999	CCDC166		4.58	4.93	4.57	4.74	-1.28	1.28	0.035259	0.526795	0.79895	0.504416	0.076329	0.617562	ENSSSCT00000007616				15286999	4.5735	4.57692	4.72404	4.9504	5.05046	4.77099	4.6934	4.465	5.14134	4.57601	4.81233	4.56363
15205656	CCDC168		3.31	3.1	3.23	3.55	1.16	1.16	0.067502	0.020367	0.2055	0.00369	0.120682	0.000518	ENSSSCT00000010448				15205656	3.21083	3.40519	3.31372	3.19341	2.95829	3.1135	3.54583	3.49696	3.6049	3.2133	3.22664	3.23398
15286793	CCDC18		4.67	4.73	4.83	5.68	-1.05	1.05	0.453685	0.009336	0.643693	0.009419	0.709548	0.006706	ENSSSCT00000007552				15286793	4.68879	4.97019	4.31606	4.75978	4.6731	5.1265	5.92548	5.52863	5.65709	4.96562	4.50952	4.85011
15284764	CCDC19	coiled-coil domain containing 19	3.26	3.52	3.53	3.49	-1.2	1.2	0.221288	0.207468	0.220022	0.43224	0.617814	0.66213	XM_003125671; ENSSSCT00000007007				15284764	3.22951	3.27897	3.51454	3.5115	3.52782	3.40222	3.99146	3.40827	3.52059	3.5168	3.37082	3.7385
15336552	CCDC22	coiled-coil domain containing 22	6.01	5.92	6	6.06	1.06	1.06	0.532736	0.514926	0.491681	0.32065	0.308347	0.966389	ENSSSCT00000034862; ENSSSCT00000035107				15336552	6.01386	6.05943	5.94281	6.05708	5.91737	5.92602	6.07346	5.93471	6.17239	6.01094	6.20462	5.97828
15229626	CCDC25	coiled-coil domain containing 25	9.87	9.75	9.4	8.82	1.08	1.08	0.506222	0.008299	0.015245	0.01245	0.035571	0.059722	NM_001243572; ENSSSCT00000027285; AK235846				15229626	10.0269	9.87194	9.70642	9.73322	9.95532	9.62177	8.6222	9.22959	8.78609	9.50082	9.41403	9.25158
15192434	CCDC28A	coiled-coil domain containing 28A	6.32	6.24	5.52	6.35	1.06	1.06	0.84996	0.886065	0.010219	0.701268	0.010749	0.002381	NM_001244669				15192434	6.34574	6.47384	5.99385	6.26652	6.44728	5.97995	6.40152	6.34605	6.14093	5.5308	5.64816	5.36498
15317112	CCDC33		4.04	4.33	4.14	4.39	-1.22	1.22	0.126923	0.536395	0.972051	0.531761	0.024354	0.455858	ENSSSCT00000002137				15317112	4.01319	4.06068	4.35056	4.3265	4.38528	4.33048	4.36068	3.99261	4.41437	4.03751	4.14001	4.23354
15310735	CCDC37; LOC100624365	coiled-coil domain containing 37; coiled-coil domain-containing protein 37-like	4.71	4.36	4.44	4.35	1.27	1.27	0.059612	0.062864	0.2838	0.469965	0.513515	0.770925	XM_001924211; ENSSSCT00000002046				15310735	4.72256	4.69067	4.42279	4.38053	4.10987	4.34722	4.29641	4.41784	4.34398	4.46455	4.6084	4.12365
15210313	CCDC40	coiled-coil domain containing 40	5.01	5.07	5.15	5.11	-1.04	1.04	0.554121	0.266736	0.698929	0.494599	0.964007	0.643791	ENSSSCT00000030520				15210313	4.89881	4.99594	5.13168	5.07404	4.97333	5.13982	5.17234	5.04352	5.1088	4.86783	5.16502	5.13897
15214192	CCDC42	coiled-coil domain containing 42	4.76	4.97	5.18	5.06	-1.16	1.16	0.498527	0.200156	0.09437	0.561759	0.243143	0.227751	NM_001244077; ENSSSCT00000019575				15214192	4.72669	4.5636	5.11053	5.19695	4.69212	4.99963	5.06035	4.97084	5.15335	5.07914	5.1614	5.3136
15290758	CCDC59	coiled-coil domain containing 59	7.55	7.38	7.04	7.19	1.13	1.13	0.751862	0.027185	0.004226	0.080656	0.020524	0.186174	ENSSSCT00000001031; NM_001243859				15290758	7.56669	7.68096	7.40003	7.3682	7.73914	7.39315	7.20613	7.28076	7.02675	7.08845	6.99057	7.04939
15232334	CCDC6	coiled-coil domain containing 6	8.94	8.65	8.91	8.43	1.22	1.22	0.002341	0.012134	0.170089	0.147758	0.000258	0.016556	AK236864				15232334	8.95132	9.08252	8.93557	8.6196	8.65361	8.67645	8.4217	8.64742	8.23757	8.9286	8.88355	8.91446
15230539	CCDC60	coiled-coil domain containing 60	3.19	3.33	3.32	3.33	-1.1	1.1	0.345928	0.109811	0.272893	0.617713	0.88391	0.188162	AK349139				15230539	3.29345	3.20878	2.9982	3.43468	3.12728	3.34373	3.32697	3.39833	3.33273	3.2174	3.31682	3.32593
15224276	CCDC63	coiled-coil domain containing 63	4.23	4.31	4.2	4.46	-1.06	1.06	0.271758	0.087269	0.721603	0.153752	0.02238	0.045095	AK344408				15224276	4.24479	4.35819	4.03662	4.29908	4.31381	4.41047	4.44314	4.4761	4.89851	4.20906	4.20083	4.11647
15224761	CCDC64	coiled-coil domain containing 64	3.61	4.04	3.68	3.71	-1.35	1.35	0.214245	0.148903	0.222908	0.79327	0.33997	0.279537	XM_001928043; ENSSSCT00000010846				15224761	3.69984	3.50873	3.61089	4.03489	3.52992	4.04751	3.72148	3.70283	4.02065	3.68203	3.69313	3.68352
15325475	CCDC67	coiled-coil domain containing 67	3.04	2.89	3.03	4.35	1.11	1.11	0.96457	0.006432	0.858494	0.00782	0.894773	0.011471	AK347985				15325475	2.91533	3.0389	3.04753	2.89779	3.23202	2.88907	4.26784	5.27738	4.42056	3.00891	3.37458	2.72779
15329862	CCDC67	coiled-coil domain containing 67	2.3	2.13	2.15	2.51	1.13	1.13	0.291715	0.268287	0.019614	0.147085	0.69252	0.035493	AK347985				15329862	2.30043	2.30293	2.36751	2.12958	2.39879	2.05049	2.53231	2.2698	2.49667	2.21483	2.1499	2.06931
15281995	CCDC76		7.82	7.64	7.29	7.35	1.13	1.13	0.947901	0.108373	0.099654	0.01455	0.001451	0.826009	ENSSSCT00000007522				15281995	7.86088	7.78568	7.31764	7.64019	7.61766	7.67075	7.33694	7.35967	7.07149	7.34627	7.19719	7.29669
15289873	CCDC77; LOC100513353	coiled-coil domain containing 77; coiled-coil domain-containing protein 77-like	3.81	3.68	3.72	3.44	1.09	1.09	0.026785	0.004382	0.399746	0.016173	0.716156	0.039559	ENSSSCT00000022283; ENSSSCT00000000815; XM_003126577				15289873	3.75592	3.81084	3.82549	3.71593	3.68802	3.61749	3.44481	3.2236	3.42914	3.84877	3.54247	3.74071
15218161	CCDC80	coiled-coil domain containing 80	11.16	11.45	11.34	11.84	-1.23	1.23	0.126208	0.000552	0.005169	0.062305	0.765883	0.00155	AK348474				15218161	11.0417	11.1504	11.1657	11.4738	11.1285	11.5964	11.8419	11.8333	11.6774	11.3369	11.3878	11.3391
15325367	CCDC81	coiled-coil domain containing 81	4.99	4.38	4.9	5.59	1.52	1.52	0.069029	0.083343	0.651248	0.004119	0.006659	0.017069	XM_003129734; ENSSSCT00000016273				15325367	5.01842	5.29189	4.61137	4.59964	4.35907	4.39792	5.87648	5.60208	5.26704	4.80931	4.89698	4.92181
15330017	CCDC82	coiled-coil domain containing 82	8.07	8	8.36	9.2	1.05	1.05	0.251599	0.05091	0.9926	0.00389	0.077929	0.001615	XM_003129800; ENSSSCT00000016334				15330017	8.09978	8.85459	8.03406	7.56541	8.00861	8.14481	9.17749	9.2175	8.91207	8.25672	8.36954	8.3543
15326112	CCDC84	coiled-coil domain containing 84	6.34	6.46	6.15	5.8	-1.09	1.09	0.964752	0.006569	0.059129	0.004001	0.021722	0.009772	ENSSSCT00000016468; NM_001244396				15326112	6.27815	6.57886	6.34216	6.26818	6.44654	6.46875	5.53367	5.84126	5.78135	6.14495	6.1485	6.1823
15330580	CCDC84	coiled-coil domain containing 84	9.71	9.47	9.08	8.32	1.18	1.18	0.208324	0.001888	0.001884	0.004676	0.020946	0.013989	ENSSSCT00000016468; NM_001244396				15330580	9.56358	9.83576	9.72232	9.3472	9.71655	9.44854	8.12954	8.68728	8.28565	9.07816	9.13713	9.0142
15276416	CCDC88A	coiled-coil domain containing 88A	9.04	9.25	8.87	9.3	-1.15	1.15	0.132876	0.073598	0.602752	0.848502	0.066298	0.015419	ENSSSCT00000032254				15276416	9.04105	9.14589	8.6721	9.27527	9.2128	9.98018	9.70299	9.25713	9.33589	8.89632	8.84338	8.87476
15254341	CCDC88B	coiled-coil domain containing 88B	4.85	4.52	4.86	4.95	1.25	1.25	0.191385	0.118187	0.287894	0.071917	0.117438	0.901603	ENSSSCT00000014255				15254341	4.84967	4.84107	4.78088	4.87046	4.50763	4.53359	5.0978	4.86634	4.93566	4.851	5.24722	4.85985
15318880	CCDC88C	coiled-coil domain containing 88C	3.22	3.45	3.67	3.6	-1.17	1.17	0.168358	0.075292	0.029713	0.327122	0.35361	0.589848	XM_001928733; ENSSSCT00000002710				15318880	3.22308	3.44115	3.00336	3.44999	3.78279	3.3507	3.65519	3.53826	4.20688	3.58594	3.76868	3.67211
15293349	CCDC91	coiled-coil domain containing 91	8.06	7.6	7.25	7.29	1.37	1.37	0.378495	0.092771	0.065409	0.084593	0.026304	0.727529	NM_001244526; AK349131				15293349	8.00279	8.1405	7.38473	7.43248	7.60178	7.75168	7.45603	7.29178	7.11592	7.32242	7.1806	7.24136
15238700	CCDC93	coiled-coil domain containing 93	8.34	8.44	8.39	7.24	-1.07	1.07	0.819594	0.001494	0.702725	0.000863	0.803261	0.00077	AK350172; AK234695				15238700	8.32628	8.59361	8.35251	8.43732	8.31592	8.44963	7.24044	7.56883	7.24073	8.43489	8.38467	8.34319
15243309	CCDC99		6.17	6.33	6.22	3.38	-1.12	1.12	0.71597	0.00018	0.588901	4.4e-05	0.195998	9e-05	ENSSSCT00000018523				15243309	6.64637	6.20642	6.1228	6.51094	6.33671	6.33049	3.34953	3.68992	3.20234	6.37196	6.03056	6.23802
15219408	CCK	cholecystokinin	4.96	5.2	4.72	5.94	-1.18	1.18	0.057942	0.00256	0.157484	0.004917	0.008208	0.001251	NM_214237; ENSSSCT00000012346; AK344003				15219408	4.81706	4.97209	5.08978	5.11924	5.28132	5.20379	6.17031	5.74397	5.92087	4.67104	4.91759	4.72266
15208715	CCL1	chemokine (C-C motif) ligand 1	3.26	3.24	3.42	3.59	1.02	1.02	0.860043	0.050775	0.075919	0.051358	0.086243	0.202894	ENSSSCT00000019287; NM_001166491; GQ856244				15208715	3.14194	3.39161	3.26284	3.09747	3.39985	3.23517	3.89944	3.4921	3.58658	3.41886	3.54315	3.42485
15212663	CCL11	chemokine (C-C motif) ligand 11	5.65	4.4	4.35	4.18	2.39	2.39	0.058035	0.054916	0.106355	0.520837	0.759635	0.484306	NM_001256774; FJ156753; ENSSSCT00000019289				15212663	6.35979	5.68143	4.88602	4.40775	4.68651	4.38282	3.92004	4.81004	4.14781	4.40331	5.13109	4.2303
15208645	CCL14	chemokine (C-C motif) ligand 14	4.24	3.86	3.82	7.7	1.3	1.3	0.020687	0.001302	0.088014	0.000946	0.607805	0.001102	NM_001256775; FJ156754				15208645	4.17694	4.23856	4.30245	3.68275	3.8633	4.01884	6.9713	8.45977	7.68366	3.79815	4.19573	3.8371
15200572	CCL19	chemokine (C-C motif) ligand 19	7.39	5.84	5.07	6.1	2.93	2.93	0.010997	0.035163	0.000669	0.476032	0.033566	0.022224	ENSSSCT00000012003; NM_001170516; AK346812				15200572	7.51174	7.37334	6.85169	6.3124	5.53034	5.79051	5.74825	6.69979	6.04154	5.06976	4.88935	5.25786
15212667	CCL2	chemokine (C-C motif) ligand 2	12.51	12.59	11.73	12.29	-1.06	1.06	0.073024	0.002733	0.001034	0.000236	0.000653	0.003764	NM_214214; ENSSSCT00000019290; EU682382				15212667	12.5803	12.5122	12.493	12.5936	12.5942	12.5899	12.2572	12.3384	12.2833	11.7217	11.8937	11.5849
15241651	CCL20	chemokine (C-C motif) ligand 20	8.19	5.78	3.84	5.58	5.31	5.31	0.433632	0.071655	0.017076	0.188439	0.031668	0.083933	ENSSSCT00000034172; ENSSSCT00000017699; NM_001024589; ENSSSCT00000034671				15241651	8.16271	5.78107	8.21723	5.66898	7.84422	5.88187	5.71305	5.47898	4.36995	3.85188	3.81833	4.57742
15200567	CCL21	chemokine (C-C motif) ligand 21	4.07	4.14	4.5	4.67	-1.05	1.05	0.870025	0.00142	0.011558	0.001119	0.008838	0.006565	ENSSSCT00000012002; NM_001005151; AK346616				15200567	4.06676	4.01335	4.24667	4.18213	3.95894	4.13449	4.67757	4.67059	4.75253	4.38796	4.48763	4.51069
15302160	CCL22	chemokine (C-C motif) ligand 22	4.17	3.94	4.04	3.85	1.17	1.17	0.373071	0.28878	0.493812	0.778765	0.553622	0.366828	NM_001256776; FJ156756; ENSSSCT00000003121; ENSSSCT00000036060				15302160	4.52137	3.80399	4.16843	3.96943	3.65571	4.12188	3.83774	3.61414	4.11521	3.9409	4.04625	4.03338
15256563	CCL25	chemokine (C-C motif) ligand 25	4.16	4.46	4.52	4.57	-1.23	1.23	0.476651	0.053318	0.164499	0.138448	0.444823	0.365362	ENSSSCT00000014845; NM_001025214; AK231376				15256563	4.15169	4.33787	4.16283	4.47094	4.07071	4.44716	5.11784	4.60778	4.52064	4.54883	4.74375	4.21084
15200577	CCL27	chemokine (C-C motif) ligand 27	4.66	4.7	4.69	4.85	-1.03	1.03	0.48112	0.304758	0.462463	0.411627	0.794197	0.49613	ENSSSCT00000012004; NM_001003922; AF512512				15200577	4.2822	4.63713	4.67864	4.68467	4.71469	4.52267	5.57804	4.47292	4.78865	4.69952	4.90237	4.44219
15244402	CCL28	chemokine (C-C motif) ligand 28	3.35	3.59	3.67	3.87	-1.18	1.18	0.873897	0.126845	0.476123	0.051892	0.286341	0.090515	ENSSSCT00000018375; NM_001024695; AY935570				15244402	3.32668	3.87363	3.37093	3.57422	3.22652	3.65901	3.96522	3.79002	3.86923	3.54123	3.8013	3.67831
15208636	CCL3L1	chemokine (C-C motif) ligand 3-like 1	7.19	5.16	5.54	8.57	4.08	4.08	0.003329	0.005146	0.014795	3e-06	0.106113	0.000114	ENSSSCT00000019266; NM_001009579; EU364893				15208636	7.15779	6.41591	7.34937	5.0508	5.16021	5.25552	8.7276	8.56301	8.50386	5.27848	5.92677	5.50296
15212597	CCL4	chemokine (C-C motif) ligand 4	5.25	4.36	4.52	9.21	1.85	1.85	0.034902	1.5e-05	0.000207	6.4e-05	0.807847	9e-06	ENSSSCT00000019264; NM_213779; EU364894				15212597	5.24905	5.19896	5.29061	4.38586	4.97553	4.23458	9.2169	9.69285	9.2026	4.51048	4.53902	4.36539
15208652	CCL5	chemokine (C-C motif) ligand 5	6.82	6.9	5.48	6.26	-1.05	1.05	0.953164	0.106447	0.005734	0.008023	8.3e-05	0.001214	ENSSSCT00000033821; ENSSSCT00000019271; NM_001129946; AK231310; ENSSSCT00000035687				15208652	7.21687	6.35171	6.86151	6.68091	6.88167	6.91656	6.09146	6.40227	6.27446	5.48705	5.47317	5.35055
15212659	CCL8	chemokine (C-C motif) ligand 8	6.23	5.75	5.13	8.18	1.39	1.39	0.160597	0.008967	0.071612	0.007054	0.557389	0.004778	ENSSSCT00000019288; NM_001164515; FJ156752				15212659	6.28906	6.92637	6.16998	6.24532	5.83488	4.85098	7.64069	8.53625	8.23305	5.04755	6.09556	4.6381
15253278	CCM2	cerebral cavernous malformation 2	7.06	7.12	7.12	6.38	-1.04	1.04	0.792664	0.000249	0.758287	0.000592	0.66753	0.000327	AK237795				15253278	7.05923	7.06873	7.11906	6.97293	7.12323	7.1077	6.19813	6.37712	6.37498	7.03064	7.13743	7.11605
15183929	CCN2	connective tissue growth factor	10.8	10.65	12.39	11.53	1.11	1.11	0.156838	0.042059	0.000123	0.020356	0.000546	0.006086	ENSSSCT00000004631; NM_213833; U70060				15183929	10.6887	10.7784	11.0015	10.6479	10.1069	10.6518	11.0624	11.6292	11.513	12.3926	12.258	12.3961
15203677	CCNA1	cyclin A1	2.87	3.01	2.89	2.92	-1.1	1.1	0.569908	0.801096	0.865848	0.233504	0.233489	0.810007	AK240149				15203677	3.14583	2.74505	2.85311	2.86486	3.12331	3.01785	2.93215	2.79384	2.91511	2.9305	2.88968	2.85815
15321336	CCNA2	cyclin A2	8.09	7.84	8.3	5.77	1.19	1.19	0.381311	0.000341	0.508636	0.000365	0.160615	0.000309	NM_001177926; ENSSSCT00000009960; AK351927				15321336	8.21981	7.84579	8.1146	8.1001	7.85579	7.7968	5.7773	5.21108	5.76672	8.27477	7.93983	8.32216
15194398	CCNB2	cyclin B2	7.42	7.1	7.12	5.11	1.24	1.24	0.051832	5.2e-05	0.062137	6e-05	0.95678	8.2e-05	NM_001114282; ENSSSCT00000005069; AB332237				15194398	7.63043	7.2281	7.41027	7.12767	7.08203	6.82066	5.03267	5.1057	5.19948	7.13352	6.80603	7.11555
15336582	CCNB3	cyclin B3	5.15	5.3	6.01	3.32	-1.11	1.11	0.664556	0.001812	0.169094	0.000155	0.145109	0.000385	AM261212				15336582	5.75834	4.95012	5.13828	5.61115	5.31283	5.29416	3.47878	3.3461	3.10173	5.98555	5.41376	6.02788
15193340	CCNC	cyclin C	8.78	8.7	8.24	8.21	1.05	1.05	0.379491	0.022302	0.002758	0.02349	1.1e-05	0.647317	ENSSSCT00000004810; NM_001190160; AK230605				15193340	8.76648	8.9286	8.64945	8.67217	8.72333	8.70531	8.39066	8.23708	7.89359	8.26141	8.23628	8.24161
15294116	CCND2	cyclin D2	11.04	11.01	11.14	11.02	1.02	1.02	0.86308	0.800192	0.030596	0.974882	0.135648	0.072661	NM_214088; ENSSSCT00000000790; AK234273				15294116	11.0396	10.9088	11.0334	11.1234	11.0263	10.878	10.9138	11.092	11.0309	11.1843	11.1211	11.1356
15315919	CCND3	cyclin D3	6.85	6.41	7.67	6.74	1.35	1.35	0.050466	0.905289	0.003851	0.022683	6.9e-05	0.000991	NM_001078678; DQ915494; ENSSSCT00000035449				15315919	6.62788	7.06941	6.84593	6.57105	6.39788	6.42627	6.99817	6.75793	6.72881	7.7296	7.57644	7.67453
15296379	CCNE1	cyclin E1	6.01	5.91	5.39	5.27	1.08	1.08	0.431168	0.001001	0.020722	0.001949	0.030581	0.572937	XM_003127005; ENSSSCT00000003156				15296379	6.02112	5.93528	6.06065	5.87983	6.0531	5.91471	5.43073	5.17837	5.25469	5.68767	5.1352	5.36606
15278527	CCNE2	cyclin E2	5.82	5.88	5.83	6.75	-1.04	1.04	0.379034	0.011068	0.890409	0.019789	0.350393	0.012951	NM_001243931; ENSSSCT00000006686				15278527	6.04476	5.54112	5.84367	5.84085	6.25748	5.9095	6.97977	6.7751	6.46937	6.02103	5.44891	5.86069
15245014	CCNG1	cyclin G1	10.87	11.09	10.21	10.4	-1.16	1.16	0.039195	0.032704	0.00225	0.007719	0.000441	0.520413	NM_001031781; ENSSSCT00000018536; AY974246				15245014	10.858	10.8933	10.6709	11.0969	10.973	11.1774	10.4677	10.3731	9.96986	10.2367	10.1964	10.0282
15266018	CCNH	cyclin H	8.09	8.06	7.82	8.69	1.03	1.03	0.715615	0.008294	0.095779	6.2e-05	0.026854	0.000192	ENSSSCT00000015451; NM_001166313; AB499892				15266018	8.07005	8.33107	7.92665	8.01332	8.04982	8.12087	8.71913	8.69037	8.66078	7.92978	7.70768	7.81371
15323436	CCNI	cyclin I	11.06	10.73	11	11.05	1.26	1.26	0.052363	0.539774	0.382096	0.038973	0.075875	0.134405	AK391808				15323436	10.9684	11.0653	11.0578	10.7335	10.5482	10.9121	11.0489	11.0981	11.0215	11.0292	11.0031	10.937
15227825	CCNJ	cyclin J	6.73	6.46	6.55	7.46	1.2	1.2	0.116046	0.017231	0.112477	0.006202	0.40061	0.002915	AK391316				15227825	6.95929	6.71574	6.6282	6.63806	6.19632	6.48915	7.58165	7.47472	7.15433	6.59717	6.5461	6.54898
15313486	CCNK	cyclin K	9.22	8.89	8.74	8.17	1.25	1.25	0.001017	0.003075	0.000554	0.012292	0.007876	0.044483	XM_001925518; ENSSSCT00000002787				15313486	9.21579	9.18924	9.31012	8.93037	8.88866	8.89141	8.54178	8.15992	8.04357	8.62002	8.72901	8.74566
15238666	CCNT2; LOC100155978; LOC100737861	cyclin-T2-like	8	7.83	7.97	8.17	1.13	1.13	0.974775	0.108512	0.52274	0.043449	0.021926	0.087631	ENSSSCT00000017097; XM_003484202; XM_003483597				15238666	7.96374	8.04747	7.47814	7.7885	7.89173	7.82728	8.1257	8.665	8.20766	7.96762	7.96536	7.92973
15238678	CCNT2; LOC100737861	cyclin-T2-like	7.32	7.49	7.43	7.67	-1.12	1.12	0.111069	0.467453	0.412178	0.84809	0.208896	0.59844	ENSSSCT00000017097; XM_003483597				15238678	7.21861	7.30628	7.45267	7.42684	7.62854	7.4797	6.99156	8.00723	7.72549	7.42681	7.45895	7.31438
15240981	CCNYL1; LOC100520645	cyclin-Y-like protein 1-like	9.78	10.29	10.37	10.06	-1.42	1.42	0.000171	0.04839	0.001635	0.060987	0.146006	0.030883	ENSSSCT00000031210; XM_003133619				15240981	9.82078	9.733	9.78866	10.3357	10.2989	10.2409	9.87503	10.0785	10.1851	10.6225	10.3569	10.3793
15185845	CCPG1	cell cycle progression 1	4.26	4.23	4.1	4.37	1.02	1.02	0.416615	0.424546	0.576696	0.876024	0.825789	0.773217	AK395248				15185845	4.29274	4.22156	3.75515	4.18087	4.22532	4.33839	4.35604	4.39495	4.05243	4.13051	4.4622	4.05818
15185855	CCPG1	cell cycle progression 1	9.07	9.06	8.99	10.31	1.01	1.01	0.473781	0.000465	0.386376	0.000994	0.136127	5.3e-05	NM_001243301; ENSSSCT00000005091; AK230787				15185855	9.20585	9.09361	8.85674	9.0293	9.08991	9.4056	10.4313	10.3032	10.2157	8.99653	8.86103	8.97475
15219551	CCR1; XCR1	chemokine (C-C motif) receptor 1; chemokine (C motif) receptor 1	6.3	4.84	5.07	4.96	2.74	2.74	0.004292	0.036317	0.041684	0.758944	0.451982	0.766591	NM_001001621; ENSSSCT00000012397; NM_001001622; AB119268; AB119265				15219551	5.68585	6.34261	6.25421	4.94629	4.8457	4.74235	4.39368	5.45671	4.99277	5.04613	5.57051	4.61982
15211520	CCR10	chemokine (C-C motif) receptor 10	5.37	5.3	5.33	5.47	1.05	1.05	0.064317	0.839977	0.58911	0.50479	0.26221	0.871288	NM_001044563; ENSSSCT00000018932; DQ157761				15211520	5.35436	5.38062	5.49666	5.19367	5.30329	5.30222	5.94839	4.98833	5.47626	5.29299	5.9248	5.37187
15207538	CCR7	chemokine (C-C motif) receptor 7	4.85	4.83	5.28	5.75	1.01	1.01	0.494577	0.017248	0.05283	0.013153	0.033292	0.103851	ENSSSCT00000019014; NM_001001532; AK239023				15207538	4.83675	4.8626	5.1203	5.02102	4.83887	4.63774	5.78095	5.94152	5.36861	5.25924	5.46271	5.14992
15215162	CCR9	chemokine (C-C motif) receptor 9	4.18	4.38	4.59	4.69	-1.15	1.15	0.076731	0.024021	0.033268	0.067784	0.125731	0.495248	ENSSSCT00000012388; NM_001001624; AK239581				15215162	4.32782	4.15959	4.0743	4.38819	4.31959	4.43447	4.65989	4.51054	4.93764	4.40057	4.74215	4.60619
15216824	CCRL1	chemokine (C-C motif) receptor-like 1	2.92	2.64	3.08	3.77	1.21	1.21	0.05153	0.011742	0.186967	0.002774	0.007565	0.026331	ENSSSCT00000012727; ENSSSCT00000034096; NM_001097430; EF363130				15216824	2.93889	3.04055	2.75566	2.72702	2.64985	2.54408	3.76272	3.35074	3.78677	2.96895	3.21819	3.07422
15253873	CCS	copper chaperone for superoxide dismutase	6.81	6.86	6.65	6.28	-1.03	1.03	0.346699	0.013553	0.032817	0.037461	0.374069	0.042157	NM_001001866; ENSSSCT00000014139; AY610179				15253873	6.82189	6.80546	7.04437	6.50691	6.86443	6.85212	5.78245	6.29769	6.26758	6.54751	6.65453	6.65416
15288782	CCT2	chaperonin containing TCP1, subunit 2 (beta)	10.47	10.39	10.26	10.14	1.06	1.06	0.561911	0.026423	0.109545	0.007193	0.008148	0.039311	ENSSSCT00000000535; NM_001170520; AB527071				15288782	10.5609	10.4832	10.2744	10.346	10.4143	10.3918	10.1607	10.1297	9.98493	10.2892	10.2375	10.2574
15280156	CCT3	chaperonin containing TCP1, subunit 3 (gamma)	9.64	9.77	9.11	8.7	-1.09	1.09	0.537044	0.002225	4.4e-05	0.002623	0.001135	0.031178	NM_001244180; ENSSSCT00000007106				15280156	9.7168	9.64133	9.64815	9.80876	9.76413	9.58196	8.72416	8.86874	8.38723	9.15676	9.11605	9.10867
15268533	CCT6A	chaperonin containing TCP1, subunit 6A (zeta 1)	8.89	9.02	8.56	7.68	-1.09	1.09	0.286207	0.018569	0.172851	0.007316	0.009462	0.028807	AY610017				15268533	8.91351	8.59302	9.14796	9.02412	9.30015	9.01624	7.25524	8.1756	7.64082	8.71368	8.56568	8.52706
15273607	CCT6A	chaperonin containing TCP1, subunit 6A (zeta 1)	9.49	9.72	9.2	8.61	-1.18	1.18	0.628015	0.002298	0.027644	0.000788	0.00295	0.003641	AY610017				15273607	9.81428	9.46763	9.51034	9.53899	9.73966	9.71145	8.7029	8.62149	8.36283	9.2727	9.17415	9.19628
15275944	CCT7	chaperonin containing TCP1, subunit 7 (eta)	9.54	9.5	9.14	7.98	1.03	1.03	0.587284	0.007555	0.055326	0.004034	0.000102	0.013514	ENSSSCT00000009094; NM_001170522; AB527072				15275944	9.59487	9.21292	9.52058	9.55804	9.49901	9.48202	7.97752	8.64082	7.98608	9.13879	9.13706	9.11012
15286100	CD101	CD101 molecule	4.05	3.9	4.17	4.96	1.11	1.11	0.995621	0.003515	0.201105	0.001198	0.12545	0.002944	ENSSSCT00000007377; AK236790; ENSSSCT00000033366				15286100	4.02698	4.0693	3.57511	4.06466	3.91958	3.69052	5.08699	4.9484	4.84183	4.1661	4.3496	4.00952
15193889	CD109	CD109 molecule	8.32	8.96	8.53	8.24	-1.55	1.55	0.021203	0.806206	0.130684	0.029079	0.071114	0.200338	ENSSSCT00000004956				15193889	8.50316	8.06797	8.35059	8.9542	8.75143	9.18176	8.61754	8.26659	8.18255	8.76116	8.48738	8.54123
15267065	CD14	CD14 molecule	7.51	7.07	6.6	7.12	1.36	1.36	8.6e-05	0.02961	8.1e-05	0.860775	0.000928	0.011811	NM_001097445; ENSSSCT00000015699; AB267810; ENSSSCT00000036196				15267065	7.51645	7.48855	7.51267	7.07803	7.06701	7.14345	6.91695	7.11723	7.32111	6.61561	6.4324	6.5938
15260338	CD151	CD151 molecule (Raph blood group)	10.42	10.15	10.87	10.16	1.2	1.2	0.180842	0.167185	0.016265	0.351219	0.001149	0.022832	NM_001243865; ENSSSCT00000034734				15260338	10.4331	10.1662	10.5248	10.2871	10.1022	10.1465	9.36669	10.1873	10.1278	10.878	10.7587	10.9723
15184906	CD164	CD164 molecule, sialomucin	12.12	12.01	12	11.49	1.08	1.08	0.116706	0.001312	0.053485	0.003041	0.544889	0.004152	AK236142; ENSSSCT00000032993				15184906	12.1468	12.1081	12.1198	12.0144	12.0079	12.1215	11.3859	11.6471	11.4704	12.0886	11.9939	11.9535
15244711	CD180	CD180 molecule	3.53	3.2	3.45	4.5	1.25	1.25	0.457137	0.086294	0.84551	0.035627	0.45677	0.051794	NM_214357; AY323207				15244711	3.05049	3.95601	3.55112	3.62858	3.16198	2.95567	3.94596	5.17065	4.4411	3.43019	3.73536	3.20253
15268753	CD19	CD19 molecule	4.47	4.32	4.28	4.31	1.11	1.11	0.143884	0.180626	0.031043	0.823517	0.242515	0.428293	ENSSSCT00000008555; NM_214377; AF466765; ENSSSCT00000035733				15268753	4.36884	4.46477	4.48395	4.23871	4.41695	4.32119	4.16483	4.32181	4.42487	4.10814	4.26278	4.2908
15284880	CD1D	CD1d molecule	4.61	4.66	4.89	4.77	-1.04	1.04	0.474359	0.199721	0.010713	0.15091	0.044424	0.677764	NM_001102680; ENSSSCT00000007067; AK238943				15284880	4.72668	4.61421	4.60816	4.35654	4.68821	4.64237	5.37778	4.73236	4.79889	4.81451	4.89288	4.92316
15286118	CD2	CD2 molecule	2.7	2.72	2.92	4.3	-1.02	1.02	0.728497	0.000161	0.045219	7.8e-05	0.010426	0.000203	ENSSSCT00000007379; NM_213776; AK240451				15286118	2.6947	2.81352	2.59377	2.71666	2.73303	2.72345	4.03508	4.31137	4.29701	3.00029	2.85237	2.91096
15218152	CD200R1	CD200 receptor 1	4.95	4.23	3.77	4.49	1.64	1.64	0.051133	0.097367	0.002825	0.867084	0.002997	0.016352	NM_001243546; ENSSSCT00000032815; ENSSSCT00000013049				15218152	4.92077	5.02234	4.49745	4.25287	4.48008	4.20843	4.4575	4.52212	4.0524	3.70358	3.76615	3.78235
15271070	CD207	CD207 molecule, langerin	3.67	3.36	3.35	3.01	1.24	1.24	0.253244	0.014739	0.162893	0.008556	0.660067	0.00274	NM_001129957; ENSSSCT00000009110; EU442798				15271070	3.65854	3.28921	3.68484	3.45587	3.37056	3.23297	2.93991	3.0116	3.05394	3.34749	3.35789	3.24936
15263730	CD209	CD209 molecule	7.44	5.53	6.12	6.5	3.75	3.75	0.03684	0.365427	0.063421	0.077215	0.606481	0.153566	ENSSSCT00000014831; NM_001129972; EU684956				15263730	6.63494	8.20391	7.46212	6.34865	5.51382	5.25658	6.45997	7.55202	6.53212	6.16568	6.46229	5.2961
15279564	CD247	CD247 molecule	4.59	4.54	4.6	4.67	1.03	1.03	0.754238	0.853899	0.914878	0.060924	0.388349	0.882685	NM_214155; ENSSSCT00000006915; AK239043				15279564	5.01842	4.2815	4.54466	4.60827	4.53621	4.48002	4.60827	4.69126	4.67293	4.58719	4.82994	4.50815
15294005	CD27	CD27 molecule	4.37	4.26	4.49	4.44	1.08	1.08	0.940116	0.386505	0.264767	0.328363	0.155375	0.951845	JQ993894; ENSSSCT00000034359; ENSSSCT00000034194; ENSSSCT00000035902; AK238826; AK352006				15294005	4.09975	4.40156	4.34655	4.36757	4.23964	4.26482	4.60996	4.2116	4.45938	4.29202	4.48358	4.5318
15197302	CD274	CD274 molecule	5.04	5.05	4.32	6.01	-1.01	1.01	0.412568	0.043202	0.010318	0.028799	0.04037	0.00747	ENSSSCT00000005744; NM_001025221; AY837780				15197302	5.40637	5.01282	4.86936	5.00111	4.5009	5.10992	5.90122	7.27048	6.1077	4.36554	4.30359	4.04584
15206448	CD300C	CD300c molecule	4.33	4.5	4.39	4.8	-1.12	1.12	0.844078	0.006244	0.326095	0.049481	0.525005	0.022586	NM_001244303; ENSSSCT00000018765; AK344891				15206448	4.33338	4.4462	4.33136	4.5002	4.01001	4.49562	4.9995	4.79615	4.7297	4.39459	4.59536	4.3843
15239492	CD302	CD302 molecule	8.17	7.88	7.71	9.18	1.23	1.23	0.472338	0.023325	0.198938	6.1e-05	0.061346	3.6e-05	ENSSSCT00000035432; ENSSSCT00000017296; NM_001110425; AK233610				15239492	7.66857	8.67372	8.17005	7.87106	7.88202	8.05488	9.17223	9.30111	9.18061	7.61077	7.82468	7.70828
15328560	CD34	CD34 molecule	7.93	7.39	9	10.2	1.46	1.46	0.13317	0.000155	0.003333	0.000399	0.003275	0.002191	ENSSSCT00000017016; NM_214086; AF461503; ENSSSCT00000036617				15328560	7.67205	7.94128	8.16238	7.35899	6.99595	7.83448	10.038	10.2131	10.3108	9.03018	8.96362	9.38
15331706	CD36	CD36 molecule (thrombospondin receptor)	5.13	3.07	4.49	4.87	4.17	4.17	0.021867	0.787136	0.41828	0.002312	0.002011	0.129697	NM_001044622; ENSSSCT00000016780; DQ192230; AK230614; ENSSSCT00000034552; ENSSSCT00000035508; ENSSSCT00000034741; ENSSSCT00000032593; ENSSSCT00000033855; AK400585; AK390704				15331706	3.96872	5.24198	5.79389	2.9303	3.06162	3.08054	4.84388	5.79832	4.9016	4.50074	4.1309	4.81625
15322394	CD38	CD38 molecule	4.62	3.66	3.69	3.9	1.94	1.94	0.011312	0.028889	0.012239	0.091667	0.898453	0.117613	ENSSSCT00000009565; NM_001243883				15322394	5.09818	4.35792	4.57702	3.5594	3.77347	3.66049	3.74553	3.90187	4.03401	3.54529	3.7018	3.78437
15330550	CD3D	CD3d molecule, delta (CD3-TCR complex)	3.23	3.37	3.47	3.69	-1.11	1.11	0.061836	0.013353	0.021214	0.065248	0.353559	0.153313	ENSSSCT00000034310; NM_213775; AY823637				15330550	3.21896	3.29969	3.16879	3.3885	3.57825	3.3457	3.719	3.65841	4.0901	3.46242	3.47871	3.7039
15326058	CD3E	CD3e molecule, epsilon (CD3-TCR complex)	4.42	4.36	4.57	4.82	1.04	1.04	0.950726	0.052076	0.415543	0.059424	0.464305	0.00926	ENSSSCT00000016458; NM_214227; AY323829; EU779496; AK238918; S82909; ENSSSCT00000032913; ENSSSCT00000035511; AK236770				15326058	4.17189	4.39991	4.69501	4.34665	4.73569	4.22701	4.80439	4.90747	4.82485	4.47755	4.65083	4.57259
15326065	CD3G	CD3g molecule, gamma (CD3-TCR complex)	2.73	2.89	2.83	3.04	-1.12	1.12	0.029546	0.123903	0.061498	0.784717	0.776156	0.659028	ENSSSCT00000016460; NM_001008686; AB190229; ENSSSCT00000033318				15326065	2.69865	2.73516	2.75612	3.00278	2.88352	2.83244	3.07693	2.72932	3.01634	2.83622	2.99649	2.81656
15293886	CD4	CD4 molecule	3.51	3.48	3.58	3.72	1.02	1.02	0.472875	0.049494	0.290549	0.001809	0.409524	0.221033	ENSSSCT00000000748; NM_001001908; AY515292; ENSSSCT00000034445; ENSSSCT00000000749				15293886	3.48414	3.18692	3.53296	3.52134	3.47987	3.46291	3.72129	3.66323	3.74666	3.40494	3.71825	3.59728
15247473	CD40	CD40 molecule, TNF receptor superfamily member 5	7.61	7.61	7.39	8.15	-1	1	0.411733	0.00571	0.001933	0.0279	0.786492	0.001563	ENSSSCT00000008144; NM_214194; AK235948; ENSSSCT00000036052; ENSSSCT00000033845; ENSSSCT00000035244				15247473	7.60526	7.64514	7.57273	7.67149	7.56662	7.09227	7.94364	8.25685	8.16518	7.38244	7.43207	7.35994
15222535	CD47	CD47 molecule	9.99	9.72	10.09	9.64	1.2	1.2	0.061762	0.100315	0.417161	0.978988	0.004715	0.018894	NM_213982; ENSSSCT00000013068; AF332698				15222535	10.1478	9.99158	9.81662	9.78346	9.66373	9.7236	9.87847	9.65582	9.62926	10.1025	9.98447	10.1659
15279760	CD48	CD48 molecule	7.44	5.9	6.13	7.32	2.91	2.91	0.007676	0.552296	0.011622	0.017941	0.132178	0.043874	ENSSSCT00000006990; NM_001243714; ENSSSCT00000035251; ENSSSCT00000033237				15279760	7.25554	7.99258	7.42891	6.0199	5.82643	4.96237	6.7935	7.8333	7.32385	6.17708	6.65421	6.07639
15261781	CD5	CD5 molecule	4.29	4.56	4.42	4.46	-1.2	1.2	0.036216	0.086695	0.287892	0.880603	0.297155	0.44636	NM_001244800; AK236857; ENSSSCT00000014335; ENSSSCT00000035284; ENSSSCT00000035340				15261781	4.04644	4.38067	4.30002	4.55967	4.54534	4.55969	4.46819	4.71193	4.44337	4.42201	4.61412	4.23635
15286344	CD53	CD53 molecule	7.59	6.62	6.35	9.35	1.96	1.96	0.052145	0.007685	0.018607	0.00192	0.700612	0.000388	AK391440				15286344	7.56154	8.45073	7.60788	7.16377	6.68961	5.87713	9.32851	9.50845	9.24222	6.29765	6.87437	5.99322
15328727	CD55	CD55 molecule, decay accelerating factor for complement (Cromer blood group)	5.41	5.14	5.34	7.87	1.21	1.21	0.436939	0.001373	0.759814	0.000269	0.267143	0.00024	NM_213815; AF228059				15328727	5.78926	5.41038	5.02183	5.07613	5.38181	5.14174	7.8256	7.91509	7.32429	5.34579	5.40472	5.24887
15281338	CD58	CD58 molecule	7.67	7.97	7.7	7.8	-1.24	1.24	0.31765	0.574907	0.579655	0.165676	0.03931	0.808009	ENSSSCT00000007383; NM_213795; AF469666				15281338	7.64022	7.68815	7.99087	7.7966	7.9929	7.95875	7.40296	7.76673	7.83307	7.69775	7.64417	7.76867
15255112	CD59	CD59 molecule, complement regulatory protein	8.01	8.42	7.93	9.14	-1.33	1.33	0.297717	0.016035	0.19986	0.017084	0.009717	0.00094	ENSSSCT00000026025; NM_214170; AK238416; ENSSSCT00000035314				15255112	7.95576	8.05074	8.54776	8.63488	8.39356	8.28277	8.82983	9.14489	9.23576	7.9638	7.78264	7.92586
15279981	CD5L	CD5 molecule-like	4.28	4.16	4.14	4.55	1.08	1.08	0.453381	0.040105	0.16935	0.064657	0.972475	0.0198	NM_001243468; ENSSSCT00000007071; AK345986				15279981	4.34184	4.26985	4.23643	3.99781	4.1362	4.40596	4.69621	4.40735	4.54473	4.12953	4.14109	4.28363
15254561	CD6	CD6 molecule	3.46	3.64	3.74	3.83	-1.13	1.13	0.176699	0.004194	0.052233	0.172003	0.947887	0.060908	AK348973; ENSSSCT00000032708				15254561	3.45968	3.59082	3.45749	3.8701	3.54161	3.62646	3.80089	3.83219	3.9367	3.58595	3.72546	3.74991
15289424	CD69	CD69 molecule	2.68	2.58	2.59	4.32	1.07	1.07	0.91557	0.000168	0.829516	0.00062	0.990375	0.000161	ENSSSCT00000000709; NM_214091; AF484233				15289424	2.69483	2.55775	2.67142	2.44133	2.87671	2.55968	4.13537	4.53463	4.29965	2.58777	2.71128	2.58392
15256342	CD70	CD70 molecule	3.54	3.85	3.44	3.87	-1.23	1.23	0.178244	0.212344	0.680088	0.877079	0.022637	0.032146	NM_001044531; ENSSSCT00000032021; AY949027				15256342	3.73041	3.57441	3.21827	3.92399	3.85212	3.61658	3.84705	3.8975	3.58137	3.50399	3.43166	3.38002
15263571	CD70	CD70 molecule	3.53	3.9	3.44	3.84	-1.29	1.29	0.147738	0.13587	0.774796	0.929568	0.006823	0.004621	NM_001044531; ENSSSCT00000032021; AY949027				15263571	3.79643	3.5528	3.2164	3.9383	3.89073	3.71266	3.82952	3.9744	3.76392	3.52176	3.45055	3.43703
15197723	CD72	CD72 molecule	5.01	4.96	5	4.9	1.04	1.04	0.245811	0.079847	0.897708	0.614784	0.216075	0.024312	ENSSSCT00000005849; NM_001097493; AK348760; ENSSSCT00000033028				15197723	4.94826	5.12401	5.00372	4.94501	4.98184	4.55989	4.91799	4.88837	4.90139	4.99188	5.00391	5.10619
15303034	CD79A	CD79a molecule, immunoglobulin-associated alpha	4.09	4.22	4.24	4.81	-1.1	1.1	0.188689	0.003103	0.01918	0.011187	0.464417	0.011828	ENSSSCT00000003378; NM_001135962; ENSSSCT00000035975				15303034	4.08605	4.13087	4.05069	4.23945	4.07209	4.32151	4.82959	4.58957	4.9572	4.22677	4.36929	4.24533
15303040	CD79A	CD79a molecule, immunoglobulin-associated alpha	10.8	10.8	10.23	9.57	1	1	0.701335	0.009732	0.000154	0.012165	0.007162	0.039146	ENSSSCT00000035975; AK350313				15303040	10.691	10.8059	10.8021	10.7874	10.8501	10.5326	8.60667	9.65579	9.48383	10.229	10.244	10.2178
15206744	CD79B	CD79b molecule, immunoglobulin-associated beta	4.12	4.32	4.37	4.46	-1.14	1.14	0.029472	0.008569	0.128718	0.150889	0.725481	0.715334	ENSSSCT00000018815; ENSSSCT00000035489; NM_001243912				15206744	4.20275	4.04104	4.12761	4.3916	4.31189	4.26333	4.45873	4.33953	4.45888	4.15299	4.56696	4.38881
15222383	CD80	CD80 molecule	3.39	3.07	3.49	7.58	1.25	1.25	0.06856	2.2e-05	0.906	4e-06	0.019326	2e-06	NM_214087; ENSSSCT00000013021; AB049760; ENSSSCT00000034815				15222383	3.35086	3.86311	3.42236	3.25234	3.06949	2.87036	7.37994	7.57075	7.58783	3.49779	3.71616	3.48899
15262303	CD82	CD82 molecule	8.26	8.05	7.5	8.05	1.16	1.16	0.551786	0.293459	0.008049	0.550682	0.006149	0.010903	NM_001145218; ENSSSCT00000030279; AK236958				15262303	8.2393	8.04278	8.54562	8.37861	8.05685	8.03455	7.87395	8.25168	8.04001	7.48818	7.61165	7.50253
15279773	CD84	CD84 molecule	3.95	3.16	3.35	3.45	1.72	1.72	0.029578	0.084024	0.093935	0.255356	0.17545	0.857449	AK230670; ENSSSCT00000035598; ENSSSCT00000033852				15279773	3.69237	4.56053	3.91537	3.28263	3.15211	3.08058	3.46042	3.57135	3.0985	3.22879	3.67746	3.33698
15217970	CD86	CD86 molecule	6.56	6.02	6.2	6.47	1.46	1.46	0.002605	0.470719	0.005998	0.099496	0.090399	0.295798	ENSSSCT00000012991; ENSSSCT00000033968; ENSSSCT00000034076; ENSSSCT00000034541; NM_214222; AK230799				15217970	6.72176	6.5702	6.55874	6.1522	6.00973	5.90429	6.10993	6.49698	6.76985	6.19285	6.32241	6.14553
15275632	CD8A	CD8a molecule	3.5	3.37	3.47	3.46	1.1	1.1	0.855457	0.518845	0.552879	0.535792	0.840205	0.402196	ENSSSCT00000008998; NM_001001907; AY590798; ENSSSCT00000032628; ENSSSCT00000032868; ENSSSCT00000036397				15275632	3.48008	3.51518	3.50158	3.38052	3.6976	3.35415	3.43737	3.87549	3.48031	3.30072	3.56246	3.4821
15270603	CD8B	CD8b molecule	4.9	4.98	5.25	5.21	-1.06	1.06	0.929832	0.13285	0.141696	0.078642	0.064646	0.776021	ENSSSCT00000033653; NM_213762; AY438642; ENSSSCT00000008994; ENSSSCT00000033509				15270603	4.87406	4.74814	5.15062	4.98551	4.97746	4.84562	5.49224	5.07095	5.18667	5.01795	5.3332	5.25499
15289722	CD9; LOC100623380	CD9 molecule; CD9 antigen-like	9.8	10.18	9.82	9.92	-1.3	1.3	0.08807	0.660455	0.80698	0.289849	0.019841	0.737802	NM_214006; AF525029; ENSSSCT00000036182; ENSSSCT00000036135				15289722	9.51718	9.81413	10.0509	10.0573	10.1867	10.2416	9.55222	10.2309	9.95484	9.8077	9.74058	9.96565
15218187	CD96	CD96 molecule	2.86	3.02	2.85	2.84	-1.12	1.12	0.754074	0.665276	0.331729	0.37369	0.111137	0.417155	NM_001243480				15218187	2.8414	2.87245	3.20525	2.8688	3.16888	3.02754	3.05236	2.83932	2.83623	2.8551	2.82691	2.85049
15257317	CD97	CD97 molecule	8.6	8.38	9.12	9.56	1.16	1.16	0.097523	0.000767	0.009126	2e-06	1.4e-05	0.000227	ENSSSCT00000015050; NM_213925; AF413207; ENSSSCT00000035977; ENSSSCT00000034807; ENSSSCT00000034444; ENSSSCT00000036462; ENSSSCT00000034597				15257317	8.44928	8.57921	8.80092	8.37495	8.38237	8.40593	9.64092	9.56058	9.56251	9.15173	9.06033	9.12239
15299016	CDA	cytidine deaminase	6.99	7.63	4.7	4.74	-1.56	1.56	0.112557	0.007404	0.008634	0.00023	0.000487	0.774812	ENSSSCT00000026673; NM_001244385; AK346675				15299016	7.26237	6.02605	6.98677	7.6707	7.88117	7.2589	4.71119	4.56557	5.01602	4.73408	5.03152	4.29634
15203055	CDC123	cell division cycle 123 homolog (S. cerevisiae)	9.46	9.24	8.84	7.62	1.16	1.16	0.107975	0.000249	0.000449	0.000421	0.003013	0.000977	NM_001243823; ENSSSCT00000012161; AK233756				15203055	9.47317	9.44606	9.30594	9.14146	9.23147	9.35394	7.59084	7.98976	7.64518	8.80183	8.85582	8.84172
15307203	CDC20	cell division cycle 20 homolog (S. cerevisiae)	8.1	7.22	7.53	4.96	1.84	1.84	0.028966	1.6e-05	0.023461	0.000102	0.526474	1.2e-05	ENSSSCT00000004368; NM_001123094; AK239182				15307203	8.06653	7.75993	8.13013	7.65861	7.21865	7.21735	5.08668	4.9739	4.9507	7.53092	7.31983	7.5946
15244477	CDC20B	cell division cycle 20 homolog B (S. cerevisiae)	3.01	3.14	3.17	3.49	-1.09	1.09	0.740425	0.225146	0.285179	0.268956	0.380482	0.462631	XM_003361094; ENSSSCT00000029812				15244477	2.9844	2.85741	3.29103	3.15472	2.90245	3.25208	3.99185	3.01069	3.46857	3.11395	3.44505	3.17942
15259565	CDC23	cell division cycle 23 homolog (S. cerevisiae)	6.61	6.43	6.31	5.17	1.13	1.13	0.217617	0.001579	0.235192	0.001315	0.659204	0.003191	NM_001267826; ENSSSCT00000015651; AK230551				15259565	6.7452	6.42404	6.62981	6.51188	6.4277	6.43008	5.58957	5.18071	5.15641	6.6079	6.32963	6.28179
15246252	CDC25B	cell division cycle 25 homolog B (S. pombe)	6.41	6.39	6.56	5.67	1.01	1.01	0.936579	0.021614	0.870567	0.00245	0.68558	0.007156	NM_001171754; ENSSSCT00000007824; AB511951				15246252	6.37832	6.18355	6.72217	6.39529	6.46597	6.38223	5.64472	5.94315	5.69003	6.55361	6.2555	6.57287
15266881	CDC25C	cell division cycle 25 homolog C (S. pombe)	5.25	5.01	4.97	4.9	1.18	1.18	0.165243	0.255804	0.166347	0.691384	0.869032	0.780396	ENSSSCT00000015655; NM_001123095; AK351682				15266881	5.32697	5.17496	5.24132	5.22395	5.03513	4.7528	4.95005	5.31302	4.34795	5.23363	4.67959	4.98753
15264154	CDC37	cell division cycle 37 homolog (S. cerevisiae)	8.86	9	8.15	8.08	-1.1	1.1	0.642279	0.023193	0.005478	0.015669	0.001415	0.29308	NM_001123096; ENSSSCT00000014908				15264154	8.87934	8.6342	9.05554	8.99193	9.05767	8.7508	7.4034	8.19886	8.04306	8.22401	8.15038	8.15807
15193529	CDC40	cell division cycle 40 homolog (S. cerevisiae)	7.66	7.41	7.22	7.53	1.19	1.19	0.552497	0.945295	0.105359	0.551583	0.269137	0.140713	AK233207				15193529	7.65364	7.66532	7.25952	7.17282	7.41611	7.6263	7.84277	7.50591	7.2762	7.22741	7.10668	7.32282
15299066	CDC42	cell division cycle 42 (GTP binding protein, 25kDa)	11.25	11.12	11.05	10.78	1.1	1.1	0.322282	0.007703	0.024593	0.014351	0.12282	0.021713	ENSSSCT00000003911; ENSSSCT00000034073; NM_001078680; DQ915496; ENSSSCT00000003910; ENSSSCT00000033211; ENSSSCT00000035163; ENSSSCT00000036164; ENSSSCT00000035480; AK343699; AK399563				15299066	11.2575	11.2479	11.1208	11.1143	11.2235	11.0785	10.9268	10.7624	10.6827	11.0503	11.0495	11.0605
15223060	CDC42BPA	CDC42 binding protein kinase alpha (DMPK-like)	3.09	3.1	3.34	2.84	-1.01	1.01	0.683917	0.505113	0.162144	0.422878	0.375125	0.15048	ENSSSCT00000029691				15223060	3.09699	3.0771	2.97186	3.26624	3.09891	2.92129	3.19595	2.81254	2.85908	3.35501	3.33233	3.03087
15319302	CDC42BPB	CDC42 binding protein kinase beta (DMPK-like)	7.37	7.46	8.26	7.85	-1.07	1.07	0.113483	0.004514	0.000184	0.073614	0.001643	0.004433	AK237634				15319302	7.37439	7.4218	7.29819	7.45154	7.47196	7.69936	7.83288	7.66025	7.86585	8.40687	8.25753	8.20895
15254161	CDC42BPG	CDC42 binding protein kinase gamma (DMPK-like)	4.96	5.31	5.11	5.39	-1.28	1.28	0.003196	0.006327	0.121343	0.388564	0.008228	0.016908	XM_003122569; ENSSSCT00000014229				15254161	4.96165	5.00377	4.82086	5.26494	5.31622	5.34518	5.46881	5.25092	5.40636	5.09868	4.98062	5.12195
15280840	CDC42SE1	CDC42 small effector 1	7.66	7.89	8.06	7.47	-1.17	1.17	0.516085	0.451997	0.014161	0.309725	0.123756	0.086209	NM_001190193; ENSSSCT00000007274				15280840	7.63974	7.55155	7.8351	7.86854	7.94969	7.53355	6.97517	7.85919	7.51625	8.051	7.99271	8.06135
15225733	CDC45	cell division cycle 45 homolog (S. cerevisiae)	6.7	6.6	6.37	5.55	1.07	1.07	0.882099	0.002189	0.27003	0.000585	0.11599	3.2e-05	ENSSSCT00000011083; AK230686; ENSSSCT00000036183; ENSSSCT00000034329; ENSSSCT00000035581; ENSSSCT00000033117; ENSSSCT00000036578; ENSSSCT00000034048				15225733	6.71777	6.28047	6.69056	6.74759	6.6234	6.40036	5.5253	5.60389	5.54793	6.43884	6.36086	6.33286
15207566	CDC6	cell division cycle 6 homolog (S. cerevisiae)	4.54	4.79	4.22	3.9	-1.19	1.19	0.035932	0.014435	0.605429	0.000242	0.013016	0.018833	XM_003131471; ENSSSCT00000019020				15207566	4.54432	4.16905	4.52761	4.89251	4.79031	4.75949	3.6995	3.89868	3.90697	4.5363	4.18859	4.24175
15201553	CDC73	cell division cycle 73, Paf1/RNA polymerase II complex component, homolog (S. cerevisiae)	8.75	8.84	8.73	8.72	-1.07	1.07	0.40722	0.625975	0.768748	0.273439	0.026024	0.699143	ENSSSCT00000011817; XM_003357616				15201553	8.91293	8.73653	8.62135	8.78835	8.84995	8.87932	8.85353	8.74231	8.43652	8.76104	8.70276	8.72538
15293876	CDCA3	cell division cycle associated 3	5.77	5.77	5.88	4.27	1	1	0.937076	0.001458	0.92911	0.000982	0.83721	6e-05	AK232080				15293876	5.74031	5.48028	6.13722	6.05156	5.77602	5.46591	4.33562	4.2638	4.22875	5.90352	5.646	5.86716
15236673	CDCA7	cell division cycle associated 7	5.73	5.57	4.92	3.39	1.11	1.11	0.999339	0.000561	0.045779	2.7e-05	0.005028	8.7e-05	AK231167				15236673	5.86499	5.16874	5.71624	5.74221	5.55648	5.45189	3.49785	3.3814	3.31186	5.0871	4.90149	4.82154
15296117	CDH11	cadherin 11, type 2, OB-cadherin (osteoblast)	10.06	10.09	10.58	9.25	-1.02	1.02	0.530791	0.000229	0.000523	0.009672	0.013463	2.9e-05	NM_001244482; ENSSSCT00000003095; ENSSSCT00000032635; ENSSSCT00000033448				15296117	10.0991	9.96725	10.0623	10.0994	9.63897	10.073	9.26004	9.09047	9.24579	10.6538	10.5324	10.5694
15243900	CDH12	cadherin 12, type 2 (N-cadherin 2)	2.85	2.98	2.73	2.74	-1.09	1.09	0.064999	0.447879	0.006438	0.08966	0.012665	0.545101	XM_003133859; ENSSSCT00000018288				15243900	2.85898	2.85277	2.83195	2.98915	3.06172	2.88538	2.7034	2.92207	2.749	2.78104	2.7332	2.72369
15301488	CDH13	cadherin 13, H-cadherin (heart)	7.39	6.98	8.58	7.54	1.33	1.33	0.326815	0.994055	0.047701	0.096374	0.003217	0.010347	ENSSSCT00000002977; NM_001109945; EU140561				15301488	6.81729	8.03726	7.36087	6.76345	7.21847	6.97235	7.1208	7.55955	7.52603	8.18188	8.60769	8.9196
15195881	CDH20	cadherin 20, type 2	3.06	3.01	3.29	3.19	1.03	1.03	0.610372	0.327513	0.060521	0.965159	0.651247	0.512738	XM_003121707; ENSSSCT00000005409				15195881	3.06557	3.10562	2.99758	3.59937	2.89352	3.03644	3.21198	2.97983	3.37148	3.14815	3.28035	3.43928
15226685	CDH23	cadherin-related 23	3.27	3.32	3.43	4.26	-1.03	1.03	0.745869	0.0051	0.531963	0.003119	0.224627	0.002962	XM_001925683; ENSSSCT00000011250				15226685	3.25515	3.53217	3.28248	3.3119	3.43767	3.20467	4.29039	3.92842	4.22872	3.4288	3.38312	3.44224
15311861	CDH24	cadherin 24, type 2	5.05	5.14	5.36	5.32	-1.06	1.06	0.324627	0.082076	0.03565	0.256111	0.124104	0.724352	ENSSSCT00000002279; NM_001243615				15311861	5.03437	5.17019	4.96388	5.06035	5.12508	5.29219	5.13918	5.34086	5.45819	5.35797	5.48932	5.22719
15187523	CDH7	cadherin 7, type 2	4.08	4.63	3.79	6.83	-1.47	1.47	0.456073	0.000238	0.137238	0.003336	0.169527	9.5e-05	AK235827				15187523	4.42854	3.98509	4.08077	4.6688	3.79408	4.95947	7.26485	6.8201	6.68414	3.797	4.03628	3.78294
15195740	CDH7	cadherin 7, type 2	4.84	5.69	4.38	8.71	-1.8	1.8	0.00537	0.000103	0.04605	0.000215	0.00055	5e-05	AK235827				15195740	5.09026	4.83436	4.61184	5.64939	5.71154	5.97151	9.3887	8.74723	8.67732	4.40392	4.16175	4.50234
15265643	CDHR2	cadherin-related family member 2	3.45	3.48	3.44	3.52	-1.02	1.02	0.322215	0.185615	0.648971	0.84152	0.375983	0.09067	XM_003123669; ENSSSCT00000015354				15265643	3.44229	3.12041	3.45228	3.66738	3.3626	3.46285	3.56637	3.47324	3.51315	3.30325	3.43051	3.45635
15331926	CDHR3	cadherin-related family member 3	3.61	3.72	3.59	3.51	-1.08	1.08	0.358828	0.34174	0.177296	0.107832	0.050028	0.69823	ENSSSCT00000016813				15331926	3.61629	3.59897	3.75402	3.65225	3.72115	3.79489	3.51241	3.5151	3.69233	3.58701	3.43852	3.59621
15220032	CDHR4	cadherin-related family member 4	4.01	4.18	4.13	4.5	-1.13	1.13	0.19614	0.028134	0.189808	0.092426	0.646231	0.053423	AK389210				15220032	3.93574	3.99828	4.09099	4.32946	4.19841	3.99532	4.50592	4.95321	4.38017	4.01813	4.20252	4.13727
15226320	CDK1	cyclin-dependent kinase 1	6.96	6.65	6.64	3.09	1.24	1.24	0.381535	0.000254	0.459146	0.000682	0.920714	0.00082	NM_001159304; ENSSSCT00000011180; AK238864				15226320	6.93122	6.57119	7.4173	7.0443	6.70999	6.02013	3.08381	3.61844	3.08946	7.21116	6.07758	6.62714
15232391	CDK1	cyclin-dependent kinase 1	7.19	6.87	6.63	3.74	1.25	1.25	0.275375	0.000219	0.080212	0.00014	0.154185	0.000467	NM_001159304; ENSSSCT00000011180; AK238864				15232391	7.20523	6.68945	7.17892	6.88103	6.85231	6.64588	3.14069	3.83891	3.70477	6.66535	6.1117	6.60208
15211856	CDK12	cyclin-dependent kinase 12	8.88	8.78	8.76	9.67	1.08	1.08	0.819457	0.007739	0.251955	0.007415	0.395998	0.004766	ENSSSCT00000019057				15211856	8.88252	8.92097	8.74303	8.78881	8.75215	8.94669	9.91745	9.68179	9.38279	8.71468	8.82326	8.75731
15253432	CDK13		8.6	8.39	8.66	9.13	1.16	1.16	0.648831	0.02095	0.414873	0.021835	0.309425	0.024048	ENSSSCT00000018255				15253432	8.62064	8.70376	8.43812	8.36826	8.41508	8.76243	9.67607	9.13365	9.13482	8.72513	8.60995	8.65986
15327023	CDK14		9.64	9.26	8.78	9.51	1.3	1.3	0.072772	0.434644	0.003127	0.082994	0.009348	0.000714	ENSSSCT00000016680				15327023	9.85788	9.64305	9.41806	9.42427	9.10784	9.25072	9.63152	9.50484	9.41352	8.85511	8.78776	8.69475
15336370	CDK16	cyclin-dependent kinase 16	9.24	9.34	9.49	8.43	-1.07	1.07	0.594329	0.022825	0.096592	0.014267	0.060989	0.007425	ENSSSCT00000033450; ENSSSCT00000013416; ENSSSCT00000034825; ENSSSCT00000033710; ENSSSCT00000034826; ENSSSCT00000036420; ENSSSCT00000035176; XM_003135046; XM_003135048; ENSSSCT00000035953; ENSSSCT00000036275				15336370	9.22491	9.06254	9.45396	9.4194	9.34945	9.1993	7.83184	8.43947	8.6203	9.49039	9.52152	9.47209
15326901	CDK18		5.99	6.02	6.1	5.75	-1.02	1.02	0.790578	0.042428	0.919497	0.017923	0.792736	0.116336	ENSSSCT00000016661				15326901	5.89609	5.97997	6.11493	6.05473	6.01906	5.97493	5.74923	5.80502	5.54787	6.06594	6.1312	5.7507
15193511	CDK19; LOC100525621	cyclin-dependent kinase 19-like	7.85	7.59	7.32	8.69	1.19	1.19	0.2946	0.009087	0.054122	0.002762	0.149219	0.001411	ENSSSCT00000004858; XR_130273				15193511	7.97464	7.86379	7.52623	7.61444	7.39461	7.74426	8.89434	8.70387	8.44072	7.50052	7.10779	7.32814
15229271	CDK20	cyclin-dependent kinase 20	6.14	6.17	6.01	6.05	-1.02	1.02	0.7379	0.840763	0.95744	0.776844	0.498583	0.591218	ENSSSCT00000010499; NM_001195329; AK347973				15229271	6.13358	5.44372	6.84285	6.20874	5.58606	6.14153	6.05454	5.83179	6.26209	6.01935	6.47142	6.00299
15230199	CDK2AP1	cyclin-dependent kinase 2 associated protein 1	9.74	9.85	9.64	8.09	-1.08	1.08	0.386146	0.000734	0.21589	0.0009	0.133464	0.00098	NM_001190166; ENSSSCT00000010717; AK345389				15230199	9.83828	9.72863	9.67017	10.0384	9.8475	9.68316	7.88248	8.44435	8.0527	9.73234	9.6373	9.54702
15292932	CDK4	cyclin-dependent kinase 4	10.1	10.08	9.69	8.74	1.02	1.02	0.904958	6.5e-05	0.002803	0.00014	0.008346	0.000389	NM_001123097; ENSSSCT00000028348				15292932	10.143	10.0289	10.111	10.2004	9.98375	10.0714	8.60785	8.85071	8.74966	9.78082	9.69203	9.60393
15212685	CDK5R1	cyclin-dependent kinase 5, regulatory subunit 1 (p35)	5.87	5.59	5.89	5.88	1.22	1.22	0.029796	0.943777	0.356107	0.025882	0.021171	0.308003	ENSSSCT00000019297; NM_001101816; EU041702				15212685	5.87779	5.86239	6.14072	5.71645	5.51398	5.57598	5.88661	6.14539	5.87728	5.78776	5.88883	5.90051
15249014	CDK5RAP1	CDK5 regulatory subunit associated protein 1	5.18	5.08	5.55	4.77	1.08	1.08	0.087522	0.020009	0.22101	0.045114	0.018087	0.008409	AK232252				15249014	5.19028	5.43696	5.1792	5.10407	5.08418	5.03138	4.93575	4.78157	4.57122	5.52549	5.26358	5.57243
15198617	CDK5RAP2	CDK5 regulatory subunit associated protein 2	5.85	6.32	5.63	6.97	-1.39	1.39	0.00931	0.000264	0.137239	0.000403	0.000503	1.8e-05	AK234141				15198617	5.85398	5.63608	5.92406	6.17546	6.31196	6.33163	6.8923	6.9755	7.03184	5.55993	5.69455	5.63091
15331322	CDK6	cyclin-dependent kinase 6	7.97	8.11	8.94	7.33	-1.1	1.1	0.303077	0.00835	4.2e-05	0.009076	0.002538	0.000315	AK231754				15331322	8.04169	7.97972	7.88325	8.09093	7.92825	8.34029	7.31741	7.41854	6.93798	8.97058	8.93773	8.90284
15244752	CDK7	cyclin-dependent kinase 7	8.57	8.13	8.31	7.56	1.36	1.36	0.044391	0.004964	0.277763	0.010164	0.036583	0.00395	ENSSSCT00000018470; NM_001166314; AK347057				15244752	8.54207	8.60643	8.2452	8.05286	8.18606	8.13225	7.56538	7.75895	7.35415	8.23953	8.2973	8.40155
15203342	CDK8	cyclin-dependent kinase 8	8.26	8.23	8.65	8.66	1.02	1.02	0.310952	0.032517	0.042788	0.000299	0.000513	0.630129	AK235657				15203342	8.53061	8.26715	8.25293	8.27894	8.22603	8.22588	8.7021	8.66732	8.59899	8.67994	8.56754	8.65025
15190729	CDK9	cyclin-dependent kinase 9	8.04	8.24	7.99	8.18	-1.15	1.15	0.19082	0.741167	0.526772	0.580303	0.010985	0.456243	NM_001166044; AK235860				15190729	8.02738	7.8658	8.24738	8.23045	8.34049	8.15184	7.76348	8.39131	8.21661	7.91569	7.98492	8.00362
15307801	CDKAL1	CDK5 regulatory subunit associated protein 1-like 1	7.44	7.36	7.43	7.48	1.06	1.06	0.622157	0.701899	0.989055	0.331619	0.321218	0.599901	AK343808				15307801	7.45267	7.64517	7.19176	7.27962	7.36	7.4288	7.45746	7.74732	7.3113	7.41902	7.51235	7.35213
15266765	CDKL3		2.4	2.48	2.2	2.37	-1.06	1.06	0.615602	0.619236	0.136939	0.193729	0.018718	0.057573	ENSSSCT00000015625				15266765	2.25174	2.68356	2.37735	2.47415	2.40624	2.68104	2.45028	2.24818	2.38602	2.22313	2.16284	2.20549
15266755	CDKL3; LOC100738139	cyclin-dependent kinase-like 3-like	3.49	3.67	3.27	3.05	-1.13	1.13	0.025357	0.010968	0.085124	0.002886	0.011318	0.18568	ENSSSCT00000015625; XM_003480908				15266755	3.40849	3.541	3.49993	3.66172	3.84483	3.67795	3.23977	3.03965	2.97452	3.12393	3.26995	3.41768
15271823	CDKL4; LOC100738632	cyclin-dependent kinase-like 4-like	2.66	2.62	2.65	2.97	1.03	1.03	0.296369	0.021295	0.580655	0.008577	0.770931	0.017107	ENSSSCT00000009279; XR_135169				15271823	2.72114	2.67243	2.57837	2.6176	2.62657	2.55845	2.984	2.8321	3.08266	2.51956	2.64775	2.68653
15333271	CDKL5	cyclin-dependent kinase-like 5	6.95	6.92	6.43	7.44	1.02	1.02	0.970603	0.316177	0.036276	0.289228	0.013579	0.042608	ENSSSCT00000013297				15333271	6.96967	7.07313	6.71964	6.99375	6.86158	6.92024	7.37683	7.50709	6.75406	6.66485	6.32571	6.41489
15309380	CDKN1A	cyclin-dependent kinase inhibitor 1A (p21, Cip1)	9.48	9.82	8.03	9.65	-1.27	1.27	0.080691	0.759841	0.009385	0.209612	2.5e-05	0.012323	AK232851				15309380	9.41915	8.75534	9.5399	9.82429	9.7737	9.82147	8.77851	9.57816	9.73438	8.02551	8.1779	7.90623
15238921	CDKN2AIP	CDKN2A interacting protein	6.91	6.69	6.96	7.85	1.16	1.16	0.303448	0.008577	0.266532	0.003721	0.012509	0.010881	AK343600				15238921	6.61123	6.9462	6.88641	6.6242	6.73788	6.69811	7.52073	8.17331	7.84987	6.9581	6.8737	7.06526
15259479	CDKN2AIPNL	CDKN2A interacting protein N-terminal like	9.43	9.18	8.54	7.48	1.19	1.19	0.282656	0.000299	0.00253	0.000338	0.003891	0.001694	NM_001244537; ENSSSCT00000015623; AK343995				15259479	9.50038	9.4243	9.13784	9.19234	9.32727	9.00435	7.45235	7.52999	7.11265	8.52762	8.32324	8.54892
15188677	CDKN2B	cyclin-dependent kinase inhibitor 2B (p15, inhibits CDK4)	5.65	5.86	5.9	5.42	-1.16	1.16	0.061369	0.58969	0.043326	0.05314	0.935178	0.041762	NM_214124; ENSSSCT00000005658				15188677	5.32662	5.68249	5.62402	5.79452	5.86648	6.12461	5.38716	5.19896	5.7178	5.89481	5.83118	6.09272
15188248	CDKN3	cyclin-dependent kinase inhibitor 3	8.64	8.43	8.04	8.01	1.16	1.16	0.046438	0.00665	0.00596	0.056467	0.066083	0.711872	NM_214320; AK236904				15188248	8.89011	8.6257	8.65791	8.43154	8.49648	8.20218	8.03801	8.15963	7.7692	8.02527	7.89548	8.2244
15266414	CDO1	cysteine dioxygenase, type I	7.08	6.75	5.75	9.43	1.25	1.25	0.279423	0.001151	0.006322	0.000205	0.004055	5.3e-05	ENSSSCT00000015537; NM_001167643; AK235587				15266414	7.08241	7.46747	6.68227	6.971	6.54139	6.75075	9.458	9.61471	9.07458	5.91385	5.77993	5.50833
15210643	CDR2L	cerebellar degeneration-related protein 2-like	6.24	6.05	6.23	5.92	1.14	1.14	0.899441	0.815939	0.501139	0.658929	0.024955	0.345442	ENSSSCT00000027156				15210643	6.42536	5.47579	6.22497	6.16274	6.05504	6.0262	5.46071	5.8784	6.47882	6.2363	6.31172	6.22139
15324590	CDS1	CDP-diacylglycerol synthase (phosphatidate cytidylyltransferase) 1	2.79	2.9	2.92	3.15	-1.08	1.08	0.295317	0.090443	0.41139	0.118952	0.643465	0.095443	ENSSSCT00000010110; NM_001044534; DQ105588				15324590	2.81324	2.9775	2.53372	3.01747	2.90762	2.88879	3.15315	3.21479	2.96003	2.98597	2.79883	2.92672
15314778	CDSN	corneodesmosin	3.4	3.45	3.52	3.59	-1.04	1.04	0.339138	0.241254	0.261081	0.46776	0.819341	0.529164	NM_001128448				15314778	3.09227	3.39399	3.40769	3.47008	3.54712	3.2921	3.97843	3.56194	3.28586	3.32165	3.55533	3.50832
15301355	CDT1		5.31	5.75	5.58	5.48	-1.36	1.36	0.027276	0.776392	0.185005	0.10774	0.026736	0.480935	ENSSSCT00000002942				15301355	5.28533	5.3325	5.61801	5.75392	5.88382	5.74951	5.71457	5.18949	5.49994	5.53068	5.57245	5.66826
15203399	CDX2	caudal type homeobox 2	3.08	2.96	2.85	2.63	1.08	1.08	0.162265	0.025987	0.029197	0.051495	0.037761	0.170815	GU017420				15203399	3.06119	3.22128	2.99043	3.01927	2.91356	2.95573	2.88456	2.62852	2.63116	2.83918	2.84843	2.88777
15203408	CDX2	caudal type homeobox 2	4.33	5.09	4.86	4.94	-1.7	1.7	0.098257	0.215773	0.125261	0.837058	0.470595	0.869016	GU017420				15203408	4.28342	4.37839	4.90277	5.11067	4.78443	5.07928	4.57705	4.9387	5.30442	4.86446	4.98505	4.85781
15328194	CE9	CE9 protein	2.55	2.61	2.54	2.77	-1.05	1.05	0.606668	0.026773	0.775619	0.05688	0.599409	0.12008	FM995236				15328194	2.54137	2.6517	2.54914	2.62188	2.53366	2.67917	2.69818	2.76934	2.84702	2.37536	2.73948	2.52539
15303185	CEACAM16	carcinoembryonic antigen-related cell adhesion molecule 16	3.8	4.08	4.14	3.92	-1.21	1.21	0.028228	0.287479	0.060264	0.105174	0.787814	0.157552	ENSSSCT00000003419; ENSSSCT00000033570; ENSSSCT00000032736; AK391684				15303185	3.72347	3.79206	3.92387	4.21788	4.01132	4.06892	3.93007	4.01754	3.80509	3.94621	4.32494	4.13528
15302350	CEBPA	CCAAT/enhancer binding protein (C/EBP), alpha	6.15	6.23	6.03	7	-1.06	1.06	0.692446	0.26122	0.467708	0.317109	0.22811	0.177808	AF103944				15302350	5.9993	6.12416	6.37907	6.20942	6.41894	6.06735	5.95214	6.91586	7.08897	6.03572	6.17177	5.99779
15247572	CEBPB	CCAAT/enhancer binding protein (C/EBP), beta	8.54	8.39	8.19	9.57	1.11	1.11	0.415776	0.198623	0.282438	0.085953	0.628954	0.068391	NM_001199889; HQ603785; ENSSSCT00000030559				15247572	8.23028	8.50281	8.94755	8.40229	8.49371	8.1515	8.48116	9.622	9.51406	8.18258	8.45561	8.19709
15289964	CECR2; LOC100737051	cat eye syndrome critical region protein 2-like	5.17	4.94	5.16	5.82	1.17	1.17	0.10736	0.000443	0.690718	0.001513	0.110772	0.000186	ENSSSCT00000000830; XR_135219				15289964	5.11535	5.15915	5.24094	5.12116	4.75374	4.94358	5.78365	5.95657	5.82115	5.15571	5.15742	5.15505
15287867	CELA1	chymotrypsin-like elastase family, member 1	4.57	4.53	4.7	4.72	1.03	1.03	0.582824	0.310446	0.158735	0.1495	0.096409	0.328611	ENSSSCT00000030908; NM_213823; AK347463				15287867	4.55915	4.71989	4.45986	4.34974	4.54573	4.6392	4.72566	4.60189	4.70725	4.68628	5.00373	4.70913
15291941	CELA1	chymotrypsin-like elastase family, member 1	4.57	4.53	4.7	4.72	1.03	1.03	0.582824	0.310446	0.158735	0.1495	0.096409	0.328611	ENSSSCT00000030908; NM_213823; AK347463				15291941	4.55915	4.71989	4.45986	4.34974	4.54573	4.6392	4.72566	4.60189	4.70725	4.68628	5.00373	4.70913
15298770	CELA2A; LOC100520911	chymotrypsin-like elastase family, member 2A; chymotrypsin C	4.59	4.65	4.69	4.72	-1.05	1.05	0.198003	0.314496	0.515924	0.902686	0.621462	0.740388	NM_214109; ENSSSCT00000003844; M16651; ENSSSCT00000003842; NM_001244379; JF429833				15298770	4.59586	4.37448	4.5796	4.75152	4.65132	4.56234	4.70811	4.74065	4.47768	4.7101	4.41946	4.66623
15280723	CELF3	CUGBP, Elav-like family member 3	4.65	4.6	4.95	4.87	1.03	1.03	0.576336	0.184898	0.086011	0.009388	0.010593	0.21409	XM_003481451; ENSSSCT00000007252				15280723	4.40782	4.6712	4.8215	4.59674	4.45665	4.60943	4.87548	4.76638	4.86182	4.82665	5.08143	4.95486
15306168	CELF4	CUGBP, Elav-like family member 4	5.1	5.09	5.04	5.52	1.01	1.01	0.659876	0.008556	0.956212	0.048733	0.592501	0.001243	AK344001				15306168	4.84578	5.14815	5.08851	4.89565	5.35929	5.06121	5.52161	5.43611	5.52422	4.92386	5.04787	5.09227
15263266	CELF5	CUGBP, Elav-like family member 5	4.21	4.48	4.88	4.5	-1.21	1.21	0.006752	0.046223	0.002281	0.995374	0.023268	0.061421	XM_003123039				15263266	4.25984	4.21982	4.13037	4.42949	4.56735	4.47467	4.51116	4.32045	4.64179	4.89922	4.86449	4.65004
15253506	CEND1	cell cycle exit and neuronal differentiation 1	5.47	5.58	5.11	4.88	-1.08	1.08	0.275863	0.035359	0.270399	0.006313	0.048433	0.150589	NM_213866; ENSSSCT00000014040				15253506	5.45634	5.19347	5.51964	5.42072	5.61171	5.57482	5.14957	4.87265	4.87911	5.12074	5.40958	5.09509
15323111	CENPC1	centromere protein C 1	8.56	8.58	8.54	8.4	-1.02	1.02	0.937392	0.163392	0.411339	0.139883	0.353017	0.206775	XM_003482404; ENSSSCT00000009769				15323111	8.56994	8.88395	8.54092	8.54083	8.60335	8.88912	8.36294	8.40615	8.57431	8.62899	8.50867	8.53936
15332562	CENPF	centromere protein F, 350/400kDa (mitosin)	7.85	7.44	8.18	5.11	1.33	1.33	0.124427	3.4e-05	0.3577	9.4e-05	0.086315	0.000166	AK238964				15332562	7.97725	7.66578	7.86424	7.7797	7.39128	7.46283	5.29781	5.09239	4.96535	8.31385	7.6809	8.17459
15334459	CENPI	centromere protein I	6.82	6.41	7.61	6.8	1.33	1.33	0.148702	0.583911	0.026375	0.100626	0.007214	0.059807	ENSSSCT00000013658; ENSSSCT00000032852; ENSSSCT00000033721; AK351759				15334459	6.80049	6.83539	6.43835	6.57772	6.39812	6.24886	7.12554	6.76773	6.55469	7.58841	7.10112	7.71389
15204589	CENPJ		6.03	6.25	6.26	5.31	-1.17	1.17	0.060977	0.03606	0.098931	0.004707	0.558283	0.006118	ENSSSCT00000026789				15204589	6.03468	5.78017	6.11652	6.2583	6.19205	6.3098	5.3222	5.29676	5.72153	6.26577	6.12213	6.26101
15205926	CENPJ		4.76	4.52	4.82	4.5	1.18	1.18	0.618989	0.951588	0.155936	0.587891	0.032968	0.085485	ENSSSCT00000026789				15205926	4.32174	4.7325	4.77958	4.66965	4.37499	4.51718	4.49446	4.49674	4.80796	4.84312	5.07321	4.79912
15304262	CEP104		6.75	6.91	7.5	7	-1.12	1.12	0.038379	0.080314	0.000639	0.387157	0.000482	0.011948	ENSSSCT00000003731				15304262	6.76182	6.83595	6.65197	6.90397	6.92536	6.91127	6.85778	6.97626	7.18902	7.58667	7.50739	7.39481
15190333	CEP110	centriolin	5.84	5.92	5.77	6.51	-1.06	1.06	0.840464	0.029071	0.435704	0.007679	0.434611	0.001357	AK343687				15190333	5.87555	6.30649	5.77684	5.89946	5.78366	6.14995	6.69685	6.51513	6.49446	5.76007	5.96672	5.77617
15210842	CEP112	centrosomal protein 112kDa	6.71	6.44	6.67	7.74	1.21	1.21	0.187846	0.028556	0.736768	0.006448	0.041955	0.025746	ENSSSCT00000018795				15210842	6.72697	7.01486	6.38884	6.44191	6.31517	6.48044	8.18483	7.31593	7.7387	7.01937	6.64227	6.70199
15186204	CEP152	centrosomal protein 152kDa	6.01	5.94	5.85	4.68	1.05	1.05	0.33144	0.005759	0.094011	0.00735	0.234879	0.013794	AK344402; ENSSSCT00000005142; ENSSSCT00000029380				15186204	6.06989	6.012	5.93267	6.0158	5.82864	5.94629	4.72758	5.05335	4.2082	5.90176	5.58074	5.83765
15325991	CEP164		5.58	5.66	5.95	5.44	-1.06	1.06	0.541229	0.067931	0.11056	0.090856	0.044381	0.008196	ENSSSCT00000016446				15325991	5.59922	5.5594	5.84615	5.46166	5.67102	5.64879	5.43342	5.40803	5.47792	5.95003	5.76681	6.11894
15246798	CEP250	centrosomal protein 250kDa	4.23	4.31	4.28	4.59	-1.06	1.06	0.584179	0.113898	0.729951	0.102207	0.779146	0.108412	ENSSSCT00000028153; AK397242				15246798	3.94047	4.21484	4.55834	4.32018	4.30795	4.40934	5.20821	4.54265	4.62748	4.17034	4.50956	4.26196
15246837	CEP250	centrosomal protein 250kDa	5.07	5.17	5.27	5.25	-1.07	1.07	0.085276	0.081579	0.097654	0.40378	0.903653	0.465874	ENSSSCT00000028153				15246837	4.80071	5.09456	5.0502	5.38415	5.17672	5.17103	5.72004	5.21116	5.28598	5.39938	5.2868	5.08996
15328099	CEP350	centrosomal protein 350kDa	7.83	7.78	8	8.15	1.04	1.04	0.710096	0.185442	0.127212	0.524877	0.824302	0.451055	AK344635; ENSSSCT00000030989				15328099	7.81174	8.02101	7.84925	7.7902	7.76147	8.38612	8.42792	8.12956	7.90872	8.00263	7.99983	8.08133
15332328	CEP350	centrosomal protein 350kDa	8.54	8.24	8.72	9	1.23	1.23	0.231979	0.026164	0.129235	0.004715	0.008491	0.079304	AK344635				15332328	8.52097	8.58972	8.21947	8.23154	8.16972	8.38071	9.19165	8.99563	8.80009	8.72567	8.56857	8.78168
15227684	CEP55	centrosomal protein 55kDa	5.72	5.55	5.8	3.72	1.12	1.12	0.568116	0.000415	0.798845	0.000928	0.493297	0.001236	AK395179				15227684	5.94111	5.40939	5.74607	5.86636	5.21545	5.56031	3.76518	3.397	3.69857	6.15148	5.33152	5.84663
15189333	CEP78	centrosomal protein 78kDa	4.9	4.78	4.61	5.44	1.08	1.08	0.872859	0.014353	0.998572	0.004358	0.875803	0.014581	XM_003353549; ENSSSCT00000005823				15189333	4.90716	4.88565	4.46669	4.80055	4.74716	4.7856	5.83885	5.45858	5.41151	5.04256	4.61169	4.60641
15218275	CEP97	centrosomal protein 97kDa	6.64	6.45	6.4	6.62	1.14	1.14	0.632476	0.407305	0.038815	0.341817	0.237307	0.106003	XM_003132698; ENSSSCT00000013075				15218275	6.57391	6.64931	6.67688	6.46253	6.44418	6.80518	7.21599	6.6558	6.58741	6.21948	6.41078	6.48948
15219047	C-ERBA-B1	thyroid hormone receptor beta 1 (c-erbA-beta 1)	6.93	7.05	6.62	8.13	-1.08	1.08	0.320316	0.000235	0.007182	0.00012	0.00114	6e-05	AJ238614				15219047	7.11881	6.93725	6.92672	7.11198	7.04317	7.05202	8.09338	8.3286	8.13825	6.64252	6.46071	6.60896
15296288	CES1	carboxylesterase 1	3.76	4.11	3.45	4.71	-1.27	1.27	0.210495	0.004762	0.419864	0.120453	0.09456	0.000586	NM_214246; AF064741				15296288	3.77899	3.75012	3.28219	4.13131	4.59273	3.58025	4.92543	4.69232	4.53791	3.43586	3.34945	3.56152
15296292	CES1	carboxylesterase 1	3.44	3.8	3.43	3.94	-1.28	1.28	0.032016	0.096519	0.625728	0.512347	0.03245	0.088595	NM_214246; AF064741				15296292	3.43999	3.44535	3.37633	3.78684	4.00201	3.60493	3.88826	3.61206	4.52822	3.28243	3.42502	3.46105
15302174	CES1	carboxylesterase 1	4.85	5.21	4.97	5.29	-1.29	1.29	0.156894	0.25013	0.613411	0.957484	0.31345	0.407936	NM_214246; AF064741				15302174	4.83675	4.95089	4.8531	5.17043	5.73207	4.95784	4.73752	5.3462	5.71423	4.68704	4.99437	5.21912
15266058	CETN3	centrin, EF-hand protein, 3	7.32	7.22	6.95	7.39	1.08	1.08	0.413657	0.54432	0.073083	0.844097	0.054702	0.09759	AY610390; AK344398				15266058	7.30747	7.75203	7.16457	7.20097	7.37901	7.11615	7.36012	7.42082	7.00946	7.06373	6.96123	6.81195
15308616	CFB; C2	complement factor B; complement component 2	5.59	5	5.09	6.16	1.5	1.5	0.012267	0.039807	0.033678	0.000684	0.514438	0.002142	ENSSSCT00000001564; NM_001101815; NM_001101824; ENSSSCT00000001563; AK233138; ENSSSCT00000033494; ENSSSCT00000036375; ENSSSCT00000032654				15308616	5.56871	5.8225	5.38394	5.08235	4.99406	5.00514	5.88161	6.16056	6.24048	5.0844	5.25799	4.94317
15301624	CFDP1	craniofacial development protein 1	8.78	8.9	8.31	8.06	-1.08	1.08	0.185472	0.002482	0.008263	6.7e-05	3e-05	0.008937	AK239099				15301624	8.79792	8.90962	8.60232	8.89279	8.95564	8.90187	8.1798	8.03769	8.065	8.36199	8.30928	8.29581
15200163	CFH	complement factor H	11.06	11.2	11.57	12.17	-1.1	1.1	0.60525	0.000682	0.016657	0.001916	0.029115	0.001662	ENSSSCT00000036286; NM_214281; ENSSSCT00000011918; AK346019				15200163	11.0692	11.3307	11.0473	11.2012	10.7622	11.1955	12.3263	12.1665	12.1168	11.5676	11.668	11.4768
15311446	CFL2	cofilin 2 (muscle)	10.5	9.98	11.24	9.35	1.44	1.44	0.00612	0.000833	0.003275	0.010191	0.000287	0.00013	ENSSSCT00000002192; NM_001025215; EU561660				15311446	10.5134	10.7418	10.4895	9.97861	9.82993	10.1136	9.52324	9.36043	9.1388	11.2318	11.137	11.3747
15237276	C-FLIP	cellular FLICE-like inhibitory protein	6.95	7.02	6.73	8.33	-1.05	1.05	0.679993	8.9e-05	0.014298	0.000462	0.058322	8.1e-05	ENSSSCT00000017531; NM_001001628; ENSSSCT00000036156; AK238641				15237276	7.00189	6.94957	6.92082	6.81875	7.04101	7.14432	8.48677	8.20172	8.3176	6.78981	6.60676	6.73723
15336469	CFP	complement factor properdin	4.32	4.1	4.31	4.94	1.16	1.16	0.425232	0.012781	0.4629	0.014892	0.270611	0.088668	ENSSSCT00000013427; AK400459				15336469	4.24267	4.30362	4.42817	4.08822	4.10883	4.44064	4.66017	4.9605	5.06513	4.26623	4.76074	4.34391
15252754	CFTR	cystic fibrosis transmembrane conductance regulator (ATP-binding cassette sub-family C, member 7)	3.36	3.32	3.12	4.99	1.02	1.02	0.793266	0.011414	0.062949	0.009386	0.034089	0.00511	NM_001104950; ENSSSCT00000018101; AY585334				15252754	3.57869	3.33396	3.21371	3.2453	3.30979	3.46561	5.30955	5.03649	4.24742	3.10491	3.13672	2.9484
15193100	CGA	glycoprotein hormones, alpha polypeptide	2.6	2.46	2.45	2.67	1.1	1.1	0.615528	0.243637	0.864681	0.167587	0.688643	0.179955	ENSSSCT00000031283; NM_214446; AK349136				15193100	2.59118	2.60702	2.38128	2.28101	2.62078	2.47796	2.85846	2.54903	2.64987	2.62741	2.45952	2.44144
15291239	CHADL		4.76	5.24	5.11	5.4	-1.4	1.4	0.072972	0.001408	0.025992	0.331844	0.789553	0.050818	ENSSSCT00000000073				15291239	4.74889	4.77499	4.96657	5.46378	5.27171	4.95014	5.42921	5.35644	5.40081	5.10846	5.10337	5.33042
15218677	CHAF1B	chromatin assembly factor 1, subunit B (p60)	5.95	5.85	5.63	4.33	1.08	1.08	0.652971	0.000258	0.514452	0.000688	0.382974	0.001187	XM_003132765; ENSSSCT00000013188				15218677	5.96988	5.72264	5.93327	6.21124	5.86261	5.77572	4.32756	4.60224	4.3314	6.0348	5.63521	5.62171
15227232	CHAT	choline O-acetyltransferase	3.46	3.88	3.94	4.1	-1.34	1.34	0.142877	0.151683	0.03563	0.421008	0.279794	0.721836	NM_001001541; ENSSSCT00000011376; M27736				15227232	3.46983	3.39619	3.74428	3.85936	3.90623	3.61021	4.43998	3.53599	4.15891	3.94759	4.06239	3.80727
15226816	CHCHD1	coiled-coil-helix-coiled-coil-helix domain containing 1	6.93	6.66	6.26	5.45	1.2	1.2	0.157974	0.000616	0.000654	0.001466	0.006343	0.007397	NM_001190155; ENSSSCT00000011281				15226816	6.83446	6.93271	7.01302	6.68008	6.92465	6.64454	5.17658	5.66747	5.48081	6.2711	6.25386	6.10135
15250666	CHCHD3	coiled-coil-helix-coiled-coil-helix domain containing 3	8.59	9.08	7.9	7.86	-1.41	1.41	0.013151	0.023978	0.006508	0.001186	0.000284	0.3669	ENSSSCT00000018015; NM_001244176				15250666	8.68535	8.32925	8.59867	9.08903	9.1401	8.94367	7.87983	8.20779	7.83398	7.93667	7.88298	7.65939
15216662	CHCHD4	coiled-coil-helix-coiled-coil-helix domain containing 4	5.35	5.6	5.18	5.44	-1.19	1.19	0.13459	0.998917	0.383348	0.128227	0.026192	0.368093	ENSSSCT00000012701; NM_001243499				15216662	5.51644	5.1683	5.35487	5.44662	5.76745	5.59365	5.15412	5.44041	5.44568	5.33943	5.17019	5.19697
15284125	CHCHD7; LOC100156121	uncharacterized LOC100156121	8.28	8.16	8.04	8.33	1.08	1.08	0.49834	0.750781	0.016106	0.374524	0.052681	0.016992	ENSSSCT00000006845; XR_130541				15284125	8.22497	8.43082	8.2733	8.16856	8.38761	8.15491	8.233	8.4839	8.31094	8.05456	7.89178	8.02481
15266189	CHD-1; CHD1	chromodomain helicase DNA binding protein 1	9.11	8.95	9.39	10.57	1.12	1.12	0.773146	0.000356	0.135736	0.003904	0.54468	0.00018	ENSSSCT00000022643; ENSSSCT00000015489; ENSSSCT00000032432; XM_003123803				15266189	9.26699	9.13512	8.87988	9.0019	8.88505	9.63482	10.8016	10.5819	10.5542	9.38689	9.21466	9.39681
15285934	CHD1L	chromodomain helicase DNA binding protein 1-like	7.71	7.66	7.62	7.42	1.03	1.03	0.844282	0.412574	0.829663	0.242912	0.440991	0.369689	AK351813				15285934	7.70651	7.82626	7.29308	7.67643	7.50092	7.76084	7.65172	7.452	7.09109	7.61875	7.61173	7.47985
15312381	CHD2; LOC100736979	chromodomain helicase DNA binding protein 2; chromodomain-helicase-DNA-binding protein 2-like	8.49	8.34	8.78	9.48	1.11	1.11	0.498285	0.000864	0.050892	0.000913	0.02887	0.000528	ENSSSCT00000025402				15312381	8.50458	8.64039	8.31258	8.31982	8.22077	8.59123	9.48858	9.53344	9.35687	8.83496	8.69272	8.79036
[truncated: 24,047 more rows]
