# Supplementary material for: Transcriptional profiles of valvular interstitial cells cultured on tissue culture polystyrene, on 2D hydrogels, or within 3D hydrogels
Source: Data Brief. 2015 Nov 17;5:959–62. doi: 10.1016/j.dib.2015.11.017 (PMC4669531; doi:10.1016/j.dib.2015.11.017)
Supplement: Supplementary file 3 — Supplementary material [file mmc3.zip]

Archive with 4 entries (3 files):
- New folder/
- New folder/coi_disclosure_anseth.pdf
- New folder/coi_disclosure_mabry.pdf
- New folder/coi_disclosure_payne.pdf
